# Supplementary material for: The Chemical Composition and Transcriptome Analysis Reveal the Mechanism of Color Formation in Tea (Camellia sinensis) Pericarp
Source: Int J Mol Sci. 2023 Aug 25;24(17):13198. doi: 10.3390/ijms241713198 (PMC10487661; doi:10.3390/ijms241713198)
Supplement: Supplementary file 1 [file ijms-24-13198-s001.zip]

Archive with 12 entries (10 files):
- ijms-2534670-supplementary/
- ijms-2534670-supplementary/Supplementary Table S1.xlsx
- ijms-2534670-supplementary/Supplementary Table S2.xlsx
- ijms-2534670-supplementary/Supplementary Table S3.xlsx
- ijms-2534670-supplementary/Supplementary Table S4.xlsx
- ijms-2534670-supplementary/Supplementary Table S5.xlsx
- ijms-2534670-supplementary/__MACOSX/
- ijms-2534670-supplementary/__MACOSX/._Supplementary Table S1.xlsx
- ijms-2534670-supplementary/__MACOSX/._Supplementary Table S2.xlsx
- ijms-2534670-supplementary/__MACOSX/._Supplementary Table S3.xlsx
- ijms-2534670-supplementary/__MACOSX/._Supplementary Table S4.xlsx
- ijms-2534670-supplementary/__MACOSX/._Supplementary Table S5.xlsx
