# Supplementary material for: The Chemical Composition and Transcriptome Analysis Reveal the Mechanism of Color Formation in Tea (Camellia sinensis) Pericarp
Source: Int J Mol Sci. 2023 Aug 25;24(17):13198. doi: 10.3390/ijms241713198 (PMC10487661; doi:10.3390/ijms241713198)
Supplement: Supplementary file 1 [file ijms-24-13198-s001.zip › ijms-2534670-supplementary/Supplementary Table S1.xlsx]

## Sheet: Sheet1
Summary of transcriptome sequencing data and transcriptome assembly for different tea pericarps
Sample	Clean reads	GC Content	%≥Q30	Mapped Reads	Uniq Mapped Reads
BT1	25607618	0.4538	0.8851	37,720,261(73.65%)	32,018,810(62.52%)
BT2	19875934	0.4475	0.9462	34,759,490(87.44%)	28,590,013(71.92%)
BT3	20933220	0.4474	0.9547	36,339.606(86.80%)	30,906,156(73.82%)
JX1	21974283	0.4463	0.889	33,569,561(76.38%)	28,878,313(65.71%)
JX2	22527457	0.4461	0.9517	40,319.456(89.49%)	33,849,390(75.13%)
JX3	20502.7	0.4444	0.9496	36,672.605(89.43%)	31,094,358(75.83%)
ZB1	21476400	0.4462	0.8722	31,314.038(72.90%)	26 938.554(62.72%)
ZB2	19135.5	0.4478	0.8855	29,062.558(75.94%)	25 045 555(65.44%)
ZB3	19681298	0.4466	0.8766	29,022,203(73.73%)	25,038 512(63.61%)
		0.447344	0.912289
