# Supplementary material for: The Chemical Composition and Transcriptome Analysis Reveal the Mechanism of Color Formation in Tea (Camellia sinensis) Pericarp
Source: Int J Mol Sci. 2023 Aug 25;24(17):13198. doi: 10.3390/ijms241713198 (PMC10487661; doi:10.3390/ijms241713198)
Supplement: Supplementary file 1 [file ijms-24-13198-s001.zip › ijms-2534670-supplementary/Supplementary Table S2.xlsx]

## Sheet: Supplementary Table S2
	Differentially expressed genes among the different tea pericarps by Venn analysis
#ID	gene_name	nr_symbol	BT1_FPKM	BT2_FPKM	BT3_FPKM	JX1_FPKM	JX2_FPKM	JX3_FPKM	ZB1_FPKM	ZB2_FPKM	ZB3_FPKM	BT_vs_JX_DESeq2_FDR	BT_vs_JX_DESeq2_log2FC	BT_vs_JX_DESeq2_(FDR_0.01_FC_2)_regulated	ZB_vs_BT_DESeq2_FDR	ZB_vs_BT_DESeq2_log2FC	ZB_vs_BT_DESeq2_(FDR_0.01_FC_2)_regulated	ZB_vs_JX_DESeq2_FDR	ZB_vs_JX_DESeq2_log2FC	ZB_vs_JX_DESeq2_(FDR_0.01_FC_2)_regulated	COG_class	COG_class_annotation	GO_annotation	KEGG_annotation	KEGG_pathway_annotation	KOG_class	KOG_class_annotation	Pfam_annotation	Swiss_Prot_annotation	eggNOG_class	eggNOG_class_annotation	NR_annotation	GO_second_level_annotation
CSS0021668	CSS0021668	LOC114274880	587.343	517.884	577.363	1268.17	1444.12	1448.52	294.647	266.296	266.854	1.25e-39	1.32501	up	3.24e-36	1.08379	up	2.82e-194	2.39395	up	--	--	Molecular Function: peroxidase activity (GO:0004601);;	K00430|5.1e-174|hbr:110640129|K00430 peroxidase [EC:1.11.1.7] | (RefSeq) peroxidase 42-like	Phenylpropanoid biosynthesis (ko00940)	--	--	Peroxidase	Peroxidase 42 OS=Arabidopsis thaliana OX=3702 GN=PER42 PE=1 SV=2	G	Carbohydrate transport and metabolism	peroxidase 42-like [Camellia sinensis]	molecular function: catalytic activity (GO:0003824);; molecular function: antioxidant activity (GO:0016209);; biological process: metabolic process (GO:0008152);; biological process: cellular process (GO:0009987);; biological process: single-organism process (GO:0044699);; biological process: response to stimulus (GO:0050896);; biological process: detoxification (GO:0098754)
CSS0011780	CSS0011780	LOC114290635	100.68	78.6183	87.7283	634.798	784.173	808.638	295.536	247.665	275.27	1.41e-118	3.08201	up	1.21e-44	-1.55626	down	2.58e-44	1.51089	up	--	--	Molecular Function: hydrolase activity, hydrolyzing O-glycosyl compounds (GO:0004553);; Cellular Component: cell wall (GO:0005618);; Biological Process: xyloglucan metabolic process (GO:0010411);; Molecular Function: xyloglucan:xyloglucosyl transferase activity (GO:0016762);; Biological Process: cell wall biogenesis (GO:0042546);; Cellular Component: apoplast (GO:0048046);; Biological Process: ce…	K08235|7.1e-148|han:110895465|K08235 xyloglucan:xyloglucosyl transferase [EC:2.4.1.207] | (RefSeq) probable xyloglucan endotransglucosylase/hydrolase protein 7	--	--	--	Glycosyl hydrolases family 16	Probable xyloglucan endotransglucosylase/hydrolase protein 7 OS=Arabidopsis thaliana OX=3702 GN=XTH7 PE=2 SV=2	G	Carbohydrate transport and metabolism	probable xyloglucan endotransglucosylase/hydrolase protein 7 [Camellia sinensis]	molecular function: catalytic activity (GO:0003824);; cellular component: cell (GO:0005623);; cellular component: cell part (GO:0044464);; biological process: metabolic process (GO:0008152);; biological process: cellular process (GO:0009987);; biological process: cellular component organization or biogenesis (GO:0071840);; cellular component: extracellular region (GO:0005576)
CSS0050031	CSS0050031	LOC114294009	11.5931	9.46175	8.7857	570.239	591.652	595.806	264.136	247.684	251.661	0	5.89748	up	0	-4.61673	down	8.82e-114	1.26586	up	--	--	Molecular Function: transferase activity, transferring acyl groups other than amino-acyl groups (GO:0016747);;	K19747|5.0e-71|nnu:104610631|K19747 BAHD acyltransferase [EC:2.3.1.-] | (RefSeq) BAHD acyltransferase DCR	--	--	--	Transferase family	BAHD acyltransferase DCR OS=Arabidopsis thaliana OX=3702 GN=DCR PE=2 SV=1	S	Function unknown	uncharacterized acetyltransferase At3g50280-like [Camellia sinensis]	molecular function: catalytic activity (GO:0003824)
CSS0014959	CSS0014959	LOC114306085	176.209	202.902	208.107	553.772	591.531	607.132	35.6186	29.914	33.5959	4.92e-49	1.59302	up	2.32e-111	2.62928	up	0	4.20726	up	--	--	Cellular Component: plasma membrane (GO:0005886);; Cellular Component: integral component of membrane (GO:0016021);;	--	--	--	--	Domain of unknown function (DUF588)	CASP-like protein 1D1 OS=Glycine max OX=3847 PE=2 SV=1	S	Function unknown	CASP-like protein 1 [Camellia sinensis]	cellular component: cell (GO:0005623);; cellular component: membrane (GO:0016020);; cellular component: cell part (GO:0044464);; cellular component: membrane part (GO:0044425)
CSS0011810	CSS0011810	LOC114323579	116.712	146.697	170.913	529.078	551.078	554.479	54.0962	66.3986	52.9463	8.31e-39	1.92538	up	6.37e-16	1.38725	up	2.18e-260	3.298	up	--	--	--	--	--	--	--	ABA/WDS induced protein	--	S	Function unknown	abscisic stress-ripening protein 3-like [Camellia sinensis]	--
CSS0028375	CSS0028375	LOC114281081	156.349	184.276	183.459	424.869	527.367	540.758	58.715	62.8367	57.0901	4.71e-29	1.52812	up	6e-50	1.61469	up	3.65e-194	3.12811	up	[U]	Intracellular trafficking, secretion, and vesicular transport	--	--	--	--	--	WD40-like Beta Propeller Repeat	--	U	Intracellular trafficking, secretion, and vesicular transport	uncharacterized protein LOC114281081 [Camellia sinensis]	--
CSS0024861	CSS0024861	LOC114259270	37.9561	40.6266	64.7107	417.728	285.059	351.606	1.90279	2.34613	3.42573	2.02e-43	2.88587	up	1.91e-55	4.27809	up	1.5e-143	7.14874	up	--	--	Biological Process: lipid transport (GO:0006869);; Molecular Function: lipid binding (GO:0008289);;	--	--	--	--	Protease inhibitor/seed storage/LTP family	Non-specific lipid-transfer protein OS=Helianthus annuus OX=4232 PE=3 SV=1	U	Intracellular trafficking, secretion, and vesicular transport	non-specific lipid-transfer protein 1-like [Camellia sinensis]	biological process: single-organism process (GO:0044699);; biological process: localization (GO:0051179);; molecular function: binding (GO:0005488)
CSS0014513	CSS0014513	LOC114263473	134.464	146.124	179.349	322.365	322.403	321.244	25.2508	22.6305	24.6242	1.79e-16	1.08404	up	1.4e-73	2.72761	up	0	3.79628	up	--	--	Cellular Component: integral component of membrane (GO:0016021);;	--	--	--	--	NADH-ubiquinone reductase complex 1 MLRQ subunit	--	S	Function unknown	uncharacterized protein LOC114263473 [Camellia sinensis]	cellular component: membrane (GO:0016020);; cellular component: membrane part (GO:0044425)
CSS0006514	CSS0006514	LOC114263181	9.84672	5.44689	8.2901	287.456	264.997	269.333	52.7919	54.1729	56.1448	1.76e-213	5.13309	up	8.8e-45	-2.72594	down	0	2.39328	up	--	--	--	--	--	--	--	Hydrophobic seed protein	36.4 kDa proline-rich protein OS=Solanum lycopersicum OX=4081 GN=TPRP-F1 PE=2 SV=1	S	Function unknown	36.4 kDa proline-rich protein-like [Camellia sinensis]	--
CSS0007582	CSS0007582	--	6.16476	6.55722	5.20524	286.116	287.332	300.673	105.343	77.6238	92.7915	0	5.62354	up	8.66e-156	-3.88015	down	2.14e-68	1.72804	up	--	--	Molecular Function: peroxidase activity (GO:0004601);; Cellular Component: extracellular region (GO:0005576);; Biological Process: response to oxidative stress (GO:0006979);; Molecular Function: heme binding (GO:0020037);; Biological Process: hydrogen peroxide catabolic process (GO:0042744);; Molecular Function: metal ion binding (GO:0046872);;	K00430|5.2e-150|pper:18769960|K00430 peroxidase [EC:1.11.1.7] | (RefSeq) peroxidase A2	Phenylpropanoid biosynthesis (ko00940)	--	--	Peroxidase	Peroxidase 15 OS=Ipomoea batatas OX=4120 GN=pod PE=1 SV=1	G	Carbohydrate transport and metabolism	hypothetical protein TEA_005573 [Camellia sinensis var. sinensis]	molecular function: catalytic activity (GO:0003824);; molecular function: antioxidant activity (GO:0016209);; biological process: metabolic process (GO:0008152);; biological process: cellular process (GO:0009987);; biological process: single-organism process (GO:0044699);; biological process: response to stimulus (GO:0050896);; biological process: detoxification (GO:0098754);; cellular component:…
CSS0038473	CSS0038473	LOC114323691	11.9713	11.4139	10.4318	265.281	320.261	318.917	50.8248	61.2848	61.5013	0	4.76025	up	1.11e-80	-2.29993	down	3.27e-109	2.4455	up	[M]	Cell wall/membrane/envelope biogenesis	Molecular Function: catalytic activity (GO:0003824);; Cellular Component: integral component of membrane (GO:0016021);;	K08679|5.0e-225|vvi:100241904|K08679 UDP-glucuronate 4-epimerase [EC:5.1.3.6] | (RefSeq) UDP-glucuronate 4-epimerase 6	Amino sugar and nucleotide sugar metabolism (ko00520)	[M]	Cell wall/membrane/envelope biogenesis	GDP-mannose 4,6 dehydratase	UDP-glucuronate 4-epimerase 6 OS=Arabidopsis thaliana OX=3702 GN=GAE6 PE=1 SV=1	M	Cell wall/membrane/envelope biogenesis	UDP-glucuronate 4-epimerase 6-like [Camellia sinensis]	molecular function: catalytic activity (GO:0003824);; cellular component: membrane (GO:0016020);; cellular component: membrane part (GO:0044425)
CSS0048610	CSS0048610	LOC114259977	7.77715	9.06294	10.8342	251.486	361.23	337.602	101.052	99.4437	101.862	5.79e-183	5.11876	up	6.59e-139	-3.38504	down	4.25e-41	1.71931	up	--	--	--	--	--	--	--	Hydrophobic seed protein	36.4 kDa proline-rich protein OS=Solanum lycopersicum OX=4081 GN=TPRP-F1 PE=2 SV=1	S	Function unknown	36.4 kDa proline-rich protein-like isoform X2 [Camellia sinensis]	--
CSS0029395	CSS0029395	LOC114263719	75.8097	98.4541	94.7868	231.31	265.747	236.729	41.3109	37.0231	43.7998	1.29e-27	1.46228	up	1.16e-18	1.20294	up	2.02e-199	2.65052	up	--	--	Molecular Function: aspartic-type endopeptidase activity (GO:0004190);; Biological Process: response to water deprivation (GO:0009414);; Biological Process: response to abscisic acid (GO:0009737);;	K22683|1.7e-173|mcha:111008878|K22683 aspartyl protease family protein [EC:3.4.23.-] | (RefSeq) protein ASPARTIC PROTEASE IN GUARD CELL 1-like	--	[O]	Posttranslational modification, protein turnover, chaperones	Xylanase inhibitor N-terminal	Protein ASPARTIC PROTEASE IN GUARD CELL 1 OS=Arabidopsis thaliana OX=3702 GN=ASPG1 PE=1 SV=1	O	Posttranslational modification, protein turnover, chaperones	protein ASPARTIC PROTEASE IN GUARD CELL 1-like [Camellia sinensis]	molecular function: catalytic activity (GO:0003824);; biological process: metabolic process (GO:0008152);; biological process: response to stimulus (GO:0050896)
CSS0009618	CSS0009618	LOC114299408	4.64163	5.05709	6.24926	189.094	203.719	198.496	47.0555	40.534	47.8062	0	5.22549	up	1.29e-91	-3.01999	down	2.9e-165	2.19043	up	[QV]	Secondary metabolites biosynthesis, transport and catabolism;; Defense mechanisms	Molecular Function: monooxygenase activity (GO:0004497);; Molecular Function: iron ion binding (GO:0005506);; Molecular Function: oxidoreductase activity, acting on paired donors, with incorporation or reduction of molecular oxygen (GO:0016705);; Molecular Function: heme binding (GO:0020037);;	K20667|5.7e-211|oeu:111374953|K20667 beta-amyrin 28-monooxygenase [EC:1.14.14.126] | (RefSeq) beta-amyrin 28-oxidase-like	--	[QI]	Secondary metabolites biosynthesis, transport and catabolism;; Lipid transport and metabolism	Cytochrome P450	Beta-amyrin 28-monooxygenase OS=Vitis vinifera OX=29760 GN=CYP716A15 PE=1 SV=1	Q	Secondary metabolites biosynthesis, transport and catabolism	beta-amyrin 28-monooxygenase-like [Camellia sinensis]	molecular function: catalytic activity (GO:0003824);; biological process: metabolic process (GO:0008152);; biological process: single-organism process (GO:0044699);; molecular function: binding (GO:0005488)
CSS0046823	CSS0046823	LOC114267429	102.178	125.536	115.766	179.917	249.072	256.094	25.4618	21.2078	26.2571	9.12e-10	1.01548	up	1.74e-75	2.29855	up	5.52e-124	3.29955	up	[O]	Posttranslational modification, protein turnover, chaperones	Molecular Function: serine-type endopeptidase activity (GO:0004252);;	K15333|1.6e-82|nsy:104224633|K15333 tRNA guanosine-2'-O-methyltransferase [EC:2.1.1.34] | (RefSeq) uncharacterized protein LOC104224633	--	--	--	Subtilase family	Subtilisin-like protease SBT1.5 OS=Arabidopsis thaliana OX=3702 GN=SBT1.5 PE=2 SV=1	O	Posttranslational modification, protein turnover, chaperones	subtilisin-like protease SBT1.5 [Camellia sinensis]	molecular function: catalytic activity (GO:0003824);; biological process: metabolic process (GO:0008152)
CSS0007613	CSS0007613	LOC114293654	58.8083	44.0073	48.5437	177.726	195.768	196.522	14.3565	19.5853	15.3229	8.19e-55	1.93256	up	6.71e-23	1.67515	up	1.09e-191	3.59348	up	--	--	Biological Process: response to reactive oxygen species (GO:0000302);; Biological Process: response to acid chemical (GO:0001101);; Biological Process: response to molecule of fungal origin (GO:0002238);; Biological Process: response to stress (GO:0006950);; Biological Process: response to oxidative stress (GO:0006979);; Biological Process: multicellular organism development (GO:0007275);; Biolog…	--	--	--	--	Wound-induced protein WI12	Wound-induced protein 1 OS=Solanum tuberosum OX=4113 GN=WUN1 PE=2 SV=1	S	Function unknown	wound-induced protein 1-like [Camellia sinensis]	biological process: response to stimulus (GO:0050896);; biological process: multicellular organismal process (GO:0032501);; biological process: developmental process (GO:0032502);; biological process: single-organism process (GO:0044699);; biological process: multi-organism process (GO:0051704)
CSS0030421	CSS0030421	LOC114280762	3.03951	2.96592	3.88533	160.409	167.962	175.389	27.1515	22.2828	24.9	0	5.67963	up	1.27e-67	-2.84101	down	1.78e-234	2.82339	up	--	--	--	K03097|6.8e-10|aip:107623262|K03097 casein kinase II subunit alpha [EC:2.7.11.1] | (RefSeq) casein kinase II subunit alpha-like isoform X2	Ribosome biogenesis in eukaryotes (ko03008);; Circadian rhythm - plant (ko04712)	--	--	Protein of unknown function (DUF642)	--	S	Function unknown	uncharacterized protein LOC114280762 [Camellia sinensis]	--
CSS0005390	CSS0005390	LOC114294874	76.7103	79.2119	75.9089	160.07	165.602	165.977	33.6197	31.8076	33.6722	6.18e-49	1.1012	up	1.27e-61	1.28678	up	0	2.37317	up	[I]	Lipid transport and metabolism	Molecular Function: lanosterol synthase activity (GO:0000250);; Cellular Component: lipid droplet (GO:0005811);; Cellular Component: integral component of membrane (GO:0016021);; Biological Process: triterpenoid biosynthetic process (GO:0016104);; Molecular Function: beta-amyrin synthase activity (GO:0042300);;	K15813|5.4e-304|gab:108450227|K15813 beta-amyrin synthase [EC:5.4.99.39] | (RefSeq) beta-amyrin synthase isoform X1	Sesquiterpenoid and triterpenoid biosynthesis (ko00909)	[I]	Lipid transport and metabolism	Squalene-hopene cyclase C-terminal domain	Dammarenediol II synthase OS=Panax ginseng OX=4054 GN=DDS PE=1 SV=1	I	Lipid transport and metabolism	dammarenediol II synthase-like isoform X1 [Camellia sinensis]	molecular function: catalytic activity (GO:0003824);; cellular component: cell (GO:0005623);; cellular component: organelle (GO:0043226);; cellular component: cell part (GO:0044464);; cellular component: membrane (GO:0016020);; cellular component: membrane part (GO:0044425);; biological process: metabolic process (GO:0008152);; biological process: cellular process (GO:0009987);; biological proces…
CSS0014637	CSS0014637	LOC114305642	335.854	267.421	365.921	159.797	133.397	126.58	26.8027	28.2555	31.4833	5.22e-18	-1.19434	down	1.4e-143	3.54463	up	1.49e-109	2.33536	up	--	--	--	--	--	--	--	Organ specific protein	Organ-specific protein S2 OS=Pisum sativum OX=3888 PE=2 SV=1	S	Function unknown	organ-specific protein P4-like [Camellia sinensis]	--
CSS0006609	CSS0006609	LOC114298743	66.3344	50.8837	61.4285	157.05	167.194	152.818	29.2401	28.1893	31.084	1.56e-32	1.43411	up	3.27e-14	1.07332	up	8.61e-175	2.4928	up	--	--	Cellular Component: plasma membrane (GO:0005886);; Cellular Component: integral component of membrane (GO:0016021);;	K20855|4.6e-26|dzi:111275668|K20855 beta-1,3-galactosyltransferase 1/2/3/4/5/7/8 [EC:2.4.1.-] | (RefSeq) probable beta-1,3-galactosyltransferase 4 isoform X1	--	--	--	Domain of unknown function (DUF588)	CASP-like protein 2A1 OS=Vitis vinifera OX=29760 GN=VIT_01s0010g01870 PE=2 SV=1	S	Function unknown	CASP-like protein 2A1 [Camellia sinensis]	cellular component: cell (GO:0005623);; cellular component: membrane (GO:0016020);; cellular component: cell part (GO:0044464);; cellular component: membrane part (GO:0044425)
CSS0042900	CSS0042900	LOC114257878	275.313	295.013	502.149	156.919	147.416	133.117	1344.07	1274.61	1309.53	2.71e-09	-1.28409	down	9.06e-19	-1.80694	down	0	-3.10607	down	--	--	Molecular Function: metal ion binding (GO:0046872);;	--	--	--	--	Metallothionein	Metallothionein-like protein type 2 OS=Actinidia deliciosa OX=3627 GN=pKIWI504 PE=2 SV=1	S	Function unknown	metallothionein-like protein type 2 [Camellia sinensis]	molecular function: binding (GO:0005488)
CSS0050252	CSS0050252	LOC114278702	16.6921	16.8038	16.0845	150.48	152.224	148.309	52.2146	47.7502	52.0095	0	3.2005	up	3.04e-48	-1.55431	down	5.6e-138	1.63115	up	--	--	Cellular Component: integral component of membrane (GO:0016021);;	--	--	--	--	Late embryogenesis abundant protein	NDR1/HIN1-like protein 6 OS=Arabidopsis thaliana OX=3702 GN=NHL6 PE=1 SV=1	S	Function unknown	NDR1/HIN1-like protein 13 [Camellia sinensis]	cellular component: membrane (GO:0016020);; cellular component: membrane part (GO:0044425)
Camellia_sinensis_newGene_1302	--	LOC114270116	19.3367	27.2659	28.8923	148.577	143.881	155.602	52.9746	58.924	59.3932	5.98e-63	2.61345	up	1.17e-11	-1.15069	down	5.85e-79	1.4482	up	--	--	Biological Process: negative regulation of translation (GO:0017148);; Molecular Function: rRNA N-glycosylase activity (GO:0030598);;	--	--	--	--	--	--	--	--	uncharacterized protein LOC114270116 [Camellia sinensis]	biological process: biological regulation (GO:0065007);; molecular function: catalytic activity (GO:0003824)
CSS0012806	CSS0012806	LOC114316400	14.4488	18.4665	19.0739	145.761	132.071	138.818	6.34353	6.06622	7.66003	8.87e-117	3.0146	up	1.67e-12	1.43302	up	0	4.43297	up	--	--	Molecular Function: enzyme inhibitor activity (GO:0004857);;	K01051|1.4e-17|hbr:110634660|K01051 pectinesterase [EC:3.1.1.11] | (RefSeq) pectinesterase-like	Pentose and glucuronate interconversions (ko00040)	--	--	Plant invertase/pectin methylesterase inhibitor	21 kDa protein OS=Daucus carota OX=4039 PE=2 SV=1	S	Function unknown	21 kDa protein-like [Camellia sinensis]	molecular function: molecular function regulator (GO:0098772);; biological process: biological regulation (GO:0065007)
CSS0029115	CSS0029115	--	20.4522	25.9898	22.3897	145.656	188.778	178.975	88.2389	84.913	91.9715	1.47e-87	2.91667	up	1.03e-57	-1.88296	down	5.94e-21	1.01933	up	[I]	Lipid transport and metabolism	Molecular Function: hydrolase activity (GO:0016787);;	K14493|1.5e-61|lang:109354524|K14493 gibberellin receptor GID1 [EC:3.-.-.-] | (RefSeq) gibberellin receptor GID1B-like	Plant hormone signal transduction (ko04075)	[V]	Defense mechanisms	alpha/beta hydrolase fold	Probable carboxylesterase 18 OS=Arabidopsis thaliana OX=3702 GN=CXE18 PE=1 SV=1	I	Lipid transport and metabolism	hypothetical protein HYC85_021187 [Camellia sinensis]	molecular function: catalytic activity (GO:0003824)
CSS0015452	CSS0015452	LOC114313679	13.4817	6.42893	15.5663	135.366	133.135	132.31	47.7696	36.1889	44.5632	2.43e-45	3.51136	up	6.03e-11	-1.79276	down	7.7e-69	1.70311	up	[E]	Amino acid transport and metabolism	Molecular Function: hydrolase activity, acting on carbon-nitrogen (but not peptide) bonds, in linear amidines (GO:0016813);; Molecular Function: metal ion binding (GO:0046872);;	K01476|4.7e-170|sly:543944|K01476 arginase [EC:3.5.3.1] | (RefSeq) ARG1; arginase 1	Arginine biosynthesis (ko00220);; Arginine and proline metabolism (ko00330);; Biosynthesis of amino acids (ko01230)	[E]	Amino acid transport and metabolism	Arginase family	Arginase 1, mitochondrial OS=Arabidopsis thaliana OX=3702 GN=ARGAH1 PE=1 SV=1	E	Amino acid transport and metabolism	arginase 1, mitochondrial-like [Camellia sinensis]	molecular function: catalytic activity (GO:0003824);; molecular function: binding (GO:0005488)
CSS0009643	CSS0009643	LOC114318135	21.7637	17.2935	18.1725	130.003	138.974	136.604	2.88494	3.12338	2.57048	9.16e-143	2.84242	up	2.16e-46	2.79104	up	0	5.61933	up	[Q]	Secondary metabolites biosynthesis, transport and catabolism	Molecular Function: oxidoreductase activity (GO:0016491);; Molecular Function: metal ion binding (GO:0046872);;	K23947|1.6e-31|rcu:8258764|K23947 2-oxoglutarate-dependent dioxygenase [EC:1.14.11.-] | (RefSeq) 2-oxoglutarate-dependent dioxygenase DAO	Tryptophan metabolism (ko00380)	[QR]	Secondary metabolites biosynthesis, transport and catabolism;; General function prediction only	2OG-Fe(II) oxygenase superfamily	Probable 2-oxoglutarate-dependent dioxygenase AOP1.2 OS=Arabidopsis thaliana OX=3702 GN=AOP1.2 PE=2 SV=1	S	Function unknown	probable 2-oxoglutarate-dependent dioxygenase AOP1 [Camellia sinensis]	molecular function: catalytic activity (GO:0003824);; molecular function: binding (GO:0005488)
CSS0039603	CSS0039603	LOC114292269	28.2856	27.4053	25.2197	122.228	132.776	130.055	69.8451	57.7221	65.088	5.12e-146	2.26875	up	3.5e-32	-1.19097	down	1.83e-37	1.06296	up	[T]	Signal transduction mechanisms	Molecular Function: protein kinase activity (GO:0004672);; Molecular Function: ATP binding (GO:0005524);; Cellular Component: integral component of membrane (GO:0016021);;	K13416|2.7e-44|oeu:111378161|K13416 brassinosteroid insensitive 1-associated receptor kinase 1 [EC:2.7.10.1 2.7.11.1] | (RefSeq) BRASSINOSTEROID INSENSITIVE 1-associated receptor kinase 1-like	MAPK signaling pathway - plant (ko04016);; Plant hormone signal transduction (ko04075);; Plant-pathogen interaction (ko04626)	--	--	Protein tyrosine and serine/threonine kinase	Protein NSP-INTERACTING KINASE 2 OS=Arabidopsis thaliana OX=3702 GN=NIK2 PE=1 SV=1	S	Function unknown	LRR receptor kinase BAK1-like [Camellia sinensis]	molecular function: catalytic activity (GO:0003824);; biological process: metabolic process (GO:0008152);; biological process: cellular process (GO:0009987);; molecular function: binding (GO:0005488);; cellular component: membrane (GO:0016020);; cellular component: membrane part (GO:0044425)
CSS0026503	CSS0026503	LOC114267311	38.5712	36.6281	36.7181	120.355	102.987	105.52	245.938	249.846	255.949	3.3e-74	1.56871	up	1.87e-273	-2.68709	down	7e-77	-1.13349	down	[P]	Inorganic ion transport and metabolism	Molecular Function: superoxide dismutase activity (GO:0004784);; Molecular Function: metal ion binding (GO:0046872);;	K04565|1.9e-89|dcr:108219531|K04565 superoxide dismutase, Cu-Zn family [EC:1.15.1.1] | (RefSeq) superoxide dismutase [Cu-Zn], chloroplastic	Peroxisome (ko04146)	[P]	Inorganic ion transport and metabolism	Copper/zinc superoxide dismutase (SODC)	Superoxide dismutase [Cu-Zn], chloroplastic OS=Vitis vinifera OX=29760 GN=SODCP PE=2 SV=1	P	Inorganic ion transport and metabolism	copper/zinc-superoxide dismutase 1b [Camellia sinensis]	molecular function: catalytic activity (GO:0003824);; molecular function: antioxidant activity (GO:0016209);; biological process: metabolic process (GO:0008152);; biological process: cellular process (GO:0009987);; biological process: single-organism process (GO:0044699);; biological process: response to stimulus (GO:0050896);; biological process: detoxification (GO:0098754);; molecular function:…
Camellia_sinensis_newGene_14092	--	LOC114316937	15.1664	19.4794	15.852	119.409	134.077	135.578	0.33541	0.379501	0.575909	1.36e-115	2.9625	up	4.21e-118	5.32791	up	0	8.27738	up	--	--	Cellular Component: integral component of membrane (GO:0016021);;	K13466|1.76e-27|vvi:104882119|K13466 EIX receptor 1/2 | (RefSeq) receptor-like protein 12	Plant-pathogen interaction (ko04626)	[R]	General function prediction only	Leucine rich repeat	Receptor-like protein EIX1 OS=Solanum lycopersicum OX=4081 GN=EIX1 PE=2 SV=2	J	Translation, ribosomal structure and biogenesis	receptor-like protein EIX2 isoform X1 [Camellia sinensis]	cellular component: membrane (GO:0016020);; cellular component: membrane part (GO:0044425)
CSS0020810	CSS0020810	LOC114314588	21.4411	15.4813	24.7024	116.057	110.727	119.425	52.9705	62.7534	59.1158	6.34e-50	2.50379	up	2.41e-14	-1.44286	down	2.88e-28	1.04646	up	--	--	Molecular Function: metal ion binding (GO:0046872);;	--	--	--	--	Metallothionein	--	--	--	metallothionein-like protein type 2 [Camellia sinensis]	molecular function: binding (GO:0005488)
CSS0037735	CSS0037735	LOC114272869	26.9218	23.8712	22.3492	111.268	121.766	122.063	6.29824	5.74771	6.27177	1.87e-111	2.29821	up	1.84e-60	2.0546	up	0	4.3379	up	[T]	Signal transduction mechanisms	Molecular Function: protein kinase activity (GO:0004672);; Molecular Function: ATP binding (GO:0005524);; Cellular Component: integral component of membrane (GO:0016021);;	K01180|1.2e-58|cmax:111487562|K01180 endo-1,3(4)-beta-glucanase [EC:3.2.1.6] | (RefSeq) uncharacterized protein LOC111487562	--	--	--	Protein kinase domain	Cysteine-rich receptor-like protein kinase 3 OS=Arabidopsis thaliana OX=3702 GN=CRK3 PE=2 SV=1	T	Signal transduction mechanisms	cysteine-rich receptor-like protein kinase 2 [Camellia sinensis]	molecular function: catalytic activity (GO:0003824);; biological process: metabolic process (GO:0008152);; biological process: cellular process (GO:0009987);; molecular function: binding (GO:0005488);; cellular component: membrane (GO:0016020);; cellular component: membrane part (GO:0044425)
CSS0008411	CSS0008411	LOC114263719	55.2473	60.1611	60.1651	107.859	130.131	154.521	25.5986	18.1397	22.7057	7.86e-15	1.18001	up	2.03e-26	1.46441	up	3.12e-68	2.62997	up	--	--	Molecular Function: aspartic-type endopeptidase activity (GO:0004190);; Biological Process: response to water deprivation (GO:0009414);; Biological Process: response to abscisic acid (GO:0009737);;	K22683|7.1e-175|qsu:112013837|K22683 aspartyl protease family protein [EC:3.4.23.-] | (RefSeq) protein ASPARTIC PROTEASE IN GUARD CELL 1	--	[O]	Posttranslational modification, protein turnover, chaperones	Xylanase inhibitor N-terminal	Protein ASPARTIC PROTEASE IN GUARD CELL 1 OS=Arabidopsis thaliana OX=3702 GN=ASPG1 PE=1 SV=1	O	Posttranslational modification, protein turnover, chaperones	protein ASPARTIC PROTEASE IN GUARD CELL 1-like [Camellia sinensis]	molecular function: catalytic activity (GO:0003824);; biological process: metabolic process (GO:0008152);; biological process: response to stimulus (GO:0050896)
CSS0007050	CSS0007050	LOC114263933	39.3421	27.089	31.9918	107.833	72.0206	73.4952	173.054	207.452	183.164	8.12e-15	1.37596	up	6.4e-69	-2.46012	down	2.54e-16	-1.09969	down	--	--	--	--	--	--	--	Extensin-like region	--	--	--	extensin-like [Camellia sinensis]	--
CSS0029166	CSS0029166	--	40.3786	36.9997	30.0443	107.036	119.043	111.09	6.62143	8.23175	8.31902	2.97e-37	1.66967	up	1.3e-38	2.26799	up	2.55e-236	3.92416	up	[I]	Lipid transport and metabolism	Molecular Function: lanosterol synthase activity (GO:0000250);; Cellular Component: lipid droplet (GO:0005811);; Cellular Component: integral component of membrane (GO:0016021);; Biological Process: triterpenoid biosynthetic process (GO:0016104);; Molecular Function: beta-amyrin synthase activity (GO:0042300);;	K15813|3.4e-39|ccav:112528193|K15813 beta-amyrin synthase [EC:5.4.99.39] | (RefSeq) shionone synthase-like	Sesquiterpenoid and triterpenoid biosynthesis (ko00909)	[I]	Lipid transport and metabolism	Squalene-hopene cyclase N-terminal domain	Glutinol synthase OS=Kalanchoe daigremontiana OX=23013 PE=1 SV=1	I	Lipid transport and metabolism	hypothetical protein HYC85_018684 [Camellia sinensis]	molecular function: catalytic activity (GO:0003824);; cellular component: cell (GO:0005623);; cellular component: organelle (GO:0043226);; cellular component: cell part (GO:0044464);; cellular component: membrane (GO:0016020);; cellular component: membrane part (GO:0044425);; biological process: metabolic process (GO:0008152);; biological process: cellular process (GO:0009987);; biological proces…
CSS0010301	CSS0010301	--	17.3769	16.279	13.0911	103.355	99.9367	99.7032	6.36058	9.03306	8.14332	1.08e-132	2.71299	up	1.71e-08	1.0465	up	6.02e-244	3.74585	up	--	--	Cellular Component: integral component of membrane (GO:0016021);;	K15015|6.7e-166|ccav:112513762|K15015 solute carrier family 32 (vesicular inhibitory amino acid transporter) | (RefSeq) amino acid transporter AVT1I-like isoform X1	--	[E]	Amino acid transport and metabolism	Transmembrane amino acid transporter protein	Amino acid transporter AVT1J OS=Arabidopsis thaliana OX=3702 GN=AVT1J PE=2 SV=1	E	Amino acid transport and metabolism	vacuolar amino acid transporter 5 [Camellia sinensis]	cellular component: membrane (GO:0016020);; cellular component: membrane part (GO:0044425)
CSS0023336	CSS0023336	--	237.527	224.015	244.842	103.054	102.002	98.9355	484.811	641.751	544.895	1.8e-55	-1.20035	down	7.26e-22	-1.18308	down	5.76e-125	-2.39848	down	--	--	--	--	--	--	--	--	--	--	--	hypothetical protein TEA_001947 [Camellia sinensis var. sinensis]	--
CSS0046595	CSS0046595	LOC114312185	21.2326	18.0384	19.9033	97.824	97.6929	100.153	47.506	43.3901	41.8361	1.36e-146	2.33694	up	5.47e-24	-1.10469	down	5.38e-66	1.21735	up	--	--	Molecular Function: molecular_function (GO:0003674);; Molecular Function: catalytic activity (GO:0003824);; Molecular Function: ubiquitin-protein transferase activity (GO:0004842);; Cellular Component: cellular_component (GO:0005575);; Cellular Component: intracellular (GO:0005622);; Cellular Component: cell (GO:0005623);; Cellular Component: nucleus (GO:0005634);; Cellular Component: plasma memb…	K16280|2.2e-108|vvi:100251913|K16280 E3 ubiquitin-protein ligase RGLG [EC:2.3.2.27] | (RefSeq) E3 ubiquitin-protein ligase RGLG2	--	[T]	Signal transduction mechanisms	Copine	E3 ubiquitin-protein ligase RGLG1 OS=Arabidopsis thaliana OX=3702 GN=RGLG1 PE=1 SV=1	S	Function unknown	E3 ubiquitin-protein ligase RGLG2-like isoform X1 [Camellia sinensis]	molecular function: catalytic activity (GO:0003824);; cellular component: cell (GO:0005623);; cellular component: cell part (GO:0044464);; cellular component: organelle (GO:0043226);; cellular component: membrane (GO:0016020);; biological process: metabolic process (GO:0008152);; biological process: cellular process (GO:0009987);; biological process: biological regulation (GO:0065007)
CSS0007179	CSS0007179	LOC114293218	38.2423	39.6798	55.5006	97.5694	92.6092	93.8724	15.3094	18.3304	20.1095	8.12e-11	1.10159	up	3.6e-11	1.37393	up	6.42e-101	2.46177	up	--	--	Molecular Function: zinc ion binding (GO:0008270);;	--	--	[R]	General function prediction only	AN1-like Zinc finger	Zinc finger AN1 domain-containing stress-associated protein 12 OS=Arabidopsis thaliana OX=3702 GN=SAP12 PE=2 SV=2	S	Function unknown	zinc finger AN1 domain-containing stress-associated protein 12 [Camellia sinensis]	molecular function: binding (GO:0005488)
CSS0001708	CSS0001708	LOC100252452	11.4492	13.3483	19.6392	96.9846	66.1106	71.7473	0	0	0.757776	1.03e-17	2.4015	up	1.72e-09	5.56875	up	6.38e-25	7.95999	up	--	--	Molecular Function: DNA binding (GO:0003677);; Molecular Function: DNA-directed 5'-3' RNA polymerase activity (GO:0003899);; Biological Process: transcription, DNA-templated (GO:0006351);; Molecular Function: zinc ion binding (GO:0008270);;	K03009|1.5e-24|bvg:104893387|K03009 DNA-directed RNA polymerases I, II, and III subunit RPABC4 | (RefSeq) DNA-directed RNA polymerases II, IV and V subunit 12	RNA polymerase (ko03020)	[K]	Transcription	DNA directed RNA polymerase, 7 kDa subunit	DNA-directed RNA polymerases II, IV and V subunit 12 OS=Arabidopsis thaliana OX=3702 GN=NRPB12 PE=1 SV=1	K	Transcription	PREDICTED: DNA-directed RNA polymerases II, IV and V subunit 12 [Vitis vinifera]	molecular function: binding (GO:0005488);; molecular function: catalytic activity (GO:0003824);; biological process: metabolic process (GO:0008152);; biological process: cellular process (GO:0009987)
CSS0000679	CSS0000679	LOC114269158	0.544401	0.209386	0.190588	95.2118	109.972	111.985	10.8758	7.88157	8.29434	2.57e-206	8.33789	up	1.82e-37	-4.71782	down	1.43e-166	3.61187	up	--	--	Cellular Component: extracellular region (GO:0005576);; Cellular Component: cell wall (GO:0005618);; Biological Process: plant-type cell wall organization (GO:0009664);; Cellular Component: membrane (GO:0016020);;	K20628|1.3e-115|oeu:111367160|K20628 expansin | (RefSeq) expansin-A15-like	--	--	--	Expansin C-terminal domain	Expansin-A15 OS=Arabidopsis thaliana OX=3702 GN=EXPA15 PE=2 SV=2	G	Carbohydrate transport and metabolism	expansin-A15-like [Camellia sinensis]	cellular component: extracellular region (GO:0005576);; cellular component: cell (GO:0005623);; cellular component: cell part (GO:0044464);; biological process: cellular process (GO:0009987);; biological process: cellular component organization or biogenesis (GO:0071840);; cellular component: membrane (GO:0016020)
Camellia_sinensis_newGene_19819	--	LOC114300678	37.388	30.1966	34.7201	91.917	85.2267	84.8292	8.45443	7.44166	8.66544	1.28e-44	1.37195	up	3.42e-58	2.11687	up	0	3.47366	up	--	--	Molecular Function: nucleic acid binding (GO:0003676);; Molecular Function: zinc ion binding (GO:0008270);;	--	--	[S]	Function unknown	Zinc knuckle	CAX-interacting protein 4 OS=Arabidopsis thaliana OX=3702 GN=CXIP4 PE=1 SV=2	S	Function unknown	CAX-interacting protein 4 [Camellia sinensis]	molecular function: binding (GO:0005488)
CSS0023018	CSS0023018	--	16.0515	13.9205	15.0117	91.7332	115.359	114.386	36.83	36.4322	39.3662	5.24e-85	2.8552	up	6.73e-22	-1.26182	down	1.63e-37	1.57845	up	[S]	Function unknown	Cellular Component: integral component of membrane (GO:0016021);; Biological Process: transmembrane transport (GO:0055085);;	--	--	--	--	OPT oligopeptide transporter protein	Probable metal-nicotianamine transporter YSL14 OS=Oryza sativa subsp. japonica OX=39947 GN=YSL14 PE=2 SV=1	S	Function unknown	hypothetical protein HYC85_002035 [Camellia sinensis]	cellular component: membrane (GO:0016020);; cellular component: membrane part (GO:0044425);; biological process: localization (GO:0051179)
CSS0039845	CSS0039845	--	17.3072	19.7401	16.0869	88.78	98.7301	98.9218	43.6378	45.4274	44.9639	5.57e-101	2.4484	up	8.92e-32	-1.27458	down	2e-49	1.15924	up	[T]	Signal transduction mechanisms	Molecular Function: peroxidase activity (GO:0004601);; Molecular Function: calcium ion binding (GO:0005509);; Cellular Component: integral component of membrane (GO:0016021);; Molecular Function: oxidoreductase activity, acting on NAD(P)H, oxygen as acceptor (GO:0050664);;	K13447|0.0e+00|ccav:112511051|K13447 respiratory burst oxidase [EC:1.6.3.- 1.11.1.-] | (RefSeq) respiratory burst oxidase homolog protein C-like	MAPK signaling pathway - plant (ko04016);; Plant-pathogen interaction (ko04626)	[PQ]	Inorganic ion transport and metabolism;; Secondary metabolites biosynthesis, transport and catabolism	Ferric reductase NAD binding domain	Respiratory burst oxidase homolog protein C OS=Solanum tuberosum OX=4113 GN=RBOHC PE=1 SV=2	U	Intracellular trafficking, secretion, and vesicular transport	hypothetical protein TEA_010635 [Camellia sinensis var. sinensis]	molecular function: catalytic activity (GO:0003824);; molecular function: antioxidant activity (GO:0016209);; biological process: metabolic process (GO:0008152);; biological process: cellular process (GO:0009987);; biological process: single-organism process (GO:0044699);; biological process: response to stimulus (GO:0050896);; biological process: detoxification (GO:0098754);; molecular function:…
CSS0042606	CSS0042606	LOC114306255	18.3348	19.1086	24.2806	88.4921	91.118	89.0226	47.5648	41.513	49.0563	1.03e-58	2.13581	up	6.93e-14	-1.09858	down	6.59e-40	1.02233	up	[P]	Inorganic ion transport and metabolism	Biological Process: sulfate assimilation (GO:0000103);; Molecular Function: sulfate adenylyltransferase (ATP) activity (GO:0004781);;	K13811|2.3e-233|vvi:100259752|K13811 3'-phosphoadenosine 5'-phosphosulfate synthase [EC:2.7.7.4 2.7.1.25] | (RefSeq) ATP sulfurylase 1, chloroplastic-like	Purine metabolism (ko00230);; Monobactam biosynthesis (ko00261);; Selenocompound metabolism (ko00450);; Sulfur metabolism (ko00920)	[P]	Inorganic ion transport and metabolism	ATP-sulfurylase	ATP sulfurylase 1, chloroplastic OS=Arabidopsis thaliana OX=3702 GN=APS1 PE=1 SV=1	P	Inorganic ion transport and metabolism	ATP sulfurylase 1, chloroplastic-like [Camellia sinensis]	biological process: metabolic process (GO:0008152);; biological process: cellular process (GO:0009987);; molecular function: catalytic activity (GO:0003824)
CSS0047121	CSS0047121	LOC114307637	15.8866	17.5804	14.6152	87.7805	85.1495	83.1926	35.1405	32.236	40.126	1.73e-97	2.42843	up	4.06e-12	-1.10003	down	1.23e-39	1.3132	up	--	--	Molecular Function: cyclin-dependent protein serine/threonine kinase inhibitor activity (GO:0004861);; Cellular Component: nucleus (GO:0005634);; Biological Process: cell cycle arrest (GO:0007050);;	--	--	--	--	Cyclin-dependent kinase inhibitor	Cyclin-dependent kinase inhibitor 1 OS=Arabidopsis thaliana OX=3702 GN=KRP1 PE=1 SV=2	T	Signal transduction mechanisms	cyclin-dependent kinase inhibitor 7-like [Camellia sinensis]	molecular function: molecular function regulator (GO:0098772);; biological process: biological regulation (GO:0065007);; cellular component: cell (GO:0005623);; cellular component: organelle (GO:0043226);; cellular component: cell part (GO:0044464);; biological process: cellular process (GO:0009987);; biological process: single-organism process (GO:0044699)
CSS0039597	CSS0039597	LOC114420132	1.1682	1.63666	0.892771	85.5897	82.2599	89.2337	0.175545	0.205691	0.248825	0	6.1326	up	1.3e-07	2.57402	up	2.91e-252	8.6908	up	--	--	Molecular Function: DNA binding (GO:0003677);; Molecular Function: protein dimerization activity (GO:0046983);;	K10398|9.7e-18|eus:EUTSA_v10016147mg|K10398 kinesin family member 11 | (RefSeq) hypothetical protein	--	[L]	Replication, recombination and repair	hAT family C-terminal dimerisation region	Putative AC transposase OS=Zea mays OX=4577 PE=2 SV=2	S	Function unknown	Zinc finger BED domain-containing protein RICESLEEPER 2, partial [Glycine soja]	molecular function: binding (GO:0005488)
CSS0012896	CSS0012896	LOC114259672	200.172	167.124	197.735	85.5178	84.8645	84.2283	30.1815	27.8062	29.8016	1.14e-31	-1.13305	down	7.58e-149	2.74599	up	5.61e-103	1.59792	up	--	--	Biological Process: response to oomycetes (GO:0002239);; Cellular Component: cellular_component (GO:0005575);; Cellular Component: cell wall (GO:0005618);; Cellular Component: intracellular (GO:0005622);; Cellular Component: cell (GO:0005623);; Cellular Component: cytoplasm (GO:0005737);; Cellular Component: Golgi apparatus (GO:0005794);; Cellular Component: cytosol (GO:0005829);; Cellular Compon…	K00020|1.4e-18|mtr:MTR_8g088900|K00020 3-hydroxyisobutyrate dehydrogenase [EC:1.1.1.31] | (RefSeq) 6-phosphogluconate dehydrogenase-like protein	Valine, leucine and isoleucine degradation (ko00280)	--	--	Phosphate-induced protein 1 conserved region	Protein EXORDIUM-like 2 OS=Arabidopsis thaliana OX=3702 GN=EXL2 PE=2 SV=1	S	Function unknown	protein EXORDIUM-like 2 [Camellia sinensis]	biological process: response to stimulus (GO:0050896);; biological process: multi-organism process (GO:0051704);; cellular component: cell (GO:0005623);; cellular component: cell part (GO:0044464);; cellular component: organelle (GO:0043226);; cellular component: cell junction (GO:0030054);; cellular component: membrane (GO:0016020);; cellular component: symplast (GO:0055044)
CSS0002916	CSS0002916	LOC114307857	15.6496	15.4455	18.0225	85.3859	91.7236	91.8643	46.3521	39.5842	41.2878	5.95e-112	2.46878	up	2.13e-27	-1.31025	down	2.33e-42	1.14359	up	--	--	Molecular Function: calmodulin binding (GO:0005516);; Biological Process: defense response (GO:0006952);; Biological Process: response to biotic stimulus (GO:0009607);; Cellular Component: integral component of membrane (GO:0016021);;	K08472|5.5e-221|dzi:111292943|K08472 mlo protein | (RefSeq) MLO-like protein 10 isoform X1	--	--	--	Mlo family	MLO-like protein 10 OS=Arabidopsis thaliana OX=3702 GN=MLO10 PE=2 SV=1	D	Cell cycle control, cell division, chromosome partitioning	MLO-like protein 10 isoform X1 [Camellia sinensis]	molecular function: binding (GO:0005488);; biological process: response to stimulus (GO:0050896);; cellular component: membrane (GO:0016020);; cellular component: membrane part (GO:0044425)
CSS0001046	CSS0001046	LOC114259069	195.411	150.902	185.604	83.9807	73.319	53.7408	1.79385	0.637229	1.75238	1.22e-15	-1.32074	down	1.19e-218	7.01693	up	5.97e-43	5.68629	up	[Q]	Secondary metabolites biosynthesis, transport and catabolism	Molecular Function: lactoylglutathione lyase activity (GO:0004462);; Molecular Function: metal ion binding (GO:0046872);;	K01759|7.1e-145|vvi:104880463|K01759 lactoylglutathione lyase [EC:4.4.1.5] | (RefSeq) putative lactoylglutathione lyase	Pyruvate metabolism (ko00620)	[G]	Carbohydrate transport and metabolism	Glyoxalase/Bleomycin resistance protein/Dioxygenase superfamily	Lactoylglutathione lyase GLX1 OS=Arabidopsis thaliana OX=3702 GN=GLX1 PE=1 SV=1	E	Amino acid transport and metabolism	lactoylglutathione lyase GLX1-like [Camellia sinensis]	molecular function: catalytic activity (GO:0003824);; molecular function: binding (GO:0005488)
CSS0033758	CSS0033758	--	39.4894	36.7907	30.6826	76.1084	77.1629	81.0454	11.6496	13.1354	12.9342	7.54e-25	1.15	up	1.11e-33	1.56066	up	1.18e-220	2.69635	up	--	--	Cellular Component: nucleus (GO:0005634);; Molecular Function: zinc ion binding (GO:0008270);; Molecular Function: sequence-specific DNA binding (GO:0043565);; Biological Process: positive regulation of transcription, DNA-templated (GO:0045893);;	K09184|3.2e-30|bvg:104896501|K09184 GATA-binding protein, other eukaryote | (RefSeq) hypothetical protein	--	[K]	Transcription	GATA zinc finger	GATA transcription factor 8 OS=Arabidopsis thaliana OX=3702 GN=GATA8 PE=1 SV=1	K	Transcription	hypothetical protein HYC85_013848 [Camellia sinensis]	cellular component: cell (GO:0005623);; cellular component: organelle (GO:0043226);; cellular component: cell part (GO:0044464);; molecular function: binding (GO:0005488);; biological process: biological regulation (GO:0065007)
CSS0025288	CSS0025288	--	32.5313	33.963	29.3311	75.5624	70.4397	74.6081	13.3801	12.7745	13.94	5.64e-42	1.21872	up	6.63e-33	1.3169	up	2.16e-273	2.52074	up	--	--	--	--	--	--	--	--	--	S	Function unknown	hypothetical protein TEA_011742 [Camellia sinensis var. sinensis]	--
CSS0021059	CSS0021059	LOC114317882	21.7689	15.8052	15.7558	72.1642	71.1595	66.7306	6.90005	9.14041	7.81448	2.01e-53	1.99628	up	2.82e-12	1.21639	up	1.11e-213	3.19862	up	--	--	Biological Process: microtubule cytoskeleton organization (GO:0000226);; Biological Process: microtubule bundle formation (GO:0001578);; Biological Process: liver development (GO:0001889);; Biological Process: heart looping (GO:0001947);; Biological Process: morphogenesis of an epithelium (GO:0002009);; Biological Process: regionalization (GO:0003002);; Biological Process: heart morphogenesis (GO…	--	--	[T]	Signal transduction mechanisms	Leucine Rich repeats (2 copies)	--	S	Function unknown	uncharacterized protein LOC114317882 [Camellia sinensis]	biological process: cellular process (GO:0009987);; biological process: cellular component organization or biogenesis (GO:0071840);; biological process: multicellular organismal process (GO:0032501);; biological process: developmental process (GO:0032502);; biological process: single-organism process (GO:0044699);; biological process: biological regulation (GO:0065007);; molecular function: bindi…
CSS0035972	CSS0035972	LOC114285944	136.041	129.196	141.183	66.8144	65.0501	63.4267	513.071	542.558	493.326	6.93e-39	-1.0417	down	3.09e-106	-1.86966	down	0	-2.92625	down	[O]	Posttranslational modification, protein turnover, chaperones	Molecular Function: transferase activity (GO:0016740);;	K00799|2.4e-103|nta:107823949|K00799 glutathione S-transferase [EC:2.5.1.18] | (RefSeq) PAR-C, parC; probable glutathione S-transferase parC	Glutathione metabolism (ko00480)	[O]	Posttranslational modification, protein turnover, chaperones	Glutathione S-transferase, N-terminal domain	Probable glutathione S-transferase parC OS=Nicotiana tabacum OX=4097 GN=PARC PE=2 SV=1	O	Posttranslational modification, protein turnover, chaperones	probable glutathione S-transferase [Camellia sinensis]	molecular function: catalytic activity (GO:0003824)
Camellia_sinensis_newGene_7796	--	LOC114271954	13.9995	20.035	18.1327	66.3174	64.3211	64.2384	0.137903	0	0.332722	5.37e-41	1.92764	up	5.78e-08	6.8765	up	9.1e-13	8.78933	up	--	--	Molecular Function: DNA binding (GO:0003677);; Molecular Function: calmodulin binding (GO:0005516);;	K13459|5.42e-09|pop:7462361|K13459 disease resistance protein RPS2 | (RefSeq) probable disease resistance protein At4g27220	Plant-pathogen interaction (ko04626)	--	--	Protein of unknown function (DUF 659)	--	--	--	uncharacterized protein LOC114271954 [Camellia sinensis]	molecular function: binding (GO:0005488)
CSS0043644	CSS0043644	LOC114324127	8.51433	7.38821	7.55723	65.5814	72.6787	71.7597	1.30261	1.05426	1.35475	5.05e-192	3.17979	up	2.86e-43	2.71069	up	0	5.8754	up	[QV]	Secondary metabolites biosynthesis, transport and catabolism;; Defense mechanisms	Molecular Function: monooxygenase activity (GO:0004497);; Molecular Function: iron ion binding (GO:0005506);; Cellular Component: integral component of membrane (GO:0016021);; Molecular Function: oxidoreductase activity, acting on paired donors, with incorporation or reduction of molecular oxygen (GO:0016705);; Molecular Function: heme binding (GO:0020037);;	K20770|1.7e-158|gab:108483715|K20770 (+)-delta-cadinene 8-hydroxylase [EC:1.14.-.-] | (RefSeq) flavonoid 3'-monooxygenase-like	--	[Q]	Secondary metabolites biosynthesis, transport and catabolism	Cytochrome P450	Cytochrome P450 76C2 OS=Arabidopsis thaliana OX=3702 GN=CYP76C2 PE=2 SV=1	Q	Secondary metabolites biosynthesis, transport and catabolism	cytochrome P450 76C1-like [Camellia sinensis]	molecular function: catalytic activity (GO:0003824);; biological process: metabolic process (GO:0008152);; biological process: single-organism process (GO:0044699);; molecular function: binding (GO:0005488);; cellular component: membrane (GO:0016020);; cellular component: membrane part (GO:0044425)
CSS0047424	CSS0047424	LOC114301167	215.88	183.303	348.321	64.8192	44.8844	47.0316	25.8126	17.9155	36.5492	4.06e-22	-2.24672	down	2.73e-14	3.28399	up	1.38e-05	1.02221	up	--	--	Biological Process: lipid transport (GO:0006869);; Cellular Component: integral component of membrane (GO:0016021);;	--	--	--	--	Probable lipid transfer	Non-specific lipid-transfer protein 2 OS=Prunus armeniaca OX=36596 PE=1 SV=1	U	Intracellular trafficking, secretion, and vesicular transport	non-specific lipid-transfer protein 2-like [Camellia sinensis]	biological process: single-organism process (GO:0044699);; biological process: localization (GO:0051179);; cellular component: membrane (GO:0016020);; cellular component: membrane part (GO:0044425)
CSS0014241	CSS0014241	LOC114311955	12.8683	7.79277	5.1698	64.5864	73.2381	69.9302	31.2525	25.7624	25.6899	1.35e-29	3.02922	up	5.15e-08	-1.6219	down	7.55e-29	1.39221	up	--	--	Molecular Function: iron ion binding (GO:0005506);; Molecular Function: oxidoreductase activity, acting on paired donors, with incorporation or reduction of molecular oxygen (GO:0016705);; Molecular Function: heme binding (GO:0020037);;	K23136|3.1e-43|oeu:111381794|K23136 fraxetin 5-hydroxylase [EC:1.14.14.164] | (RefSeq) cytochrome P450 82C4-like	--	[Q]	Secondary metabolites biosynthesis, transport and catabolism	Cytochrome P450	Xanthotoxin 5-hydroxylase CYP82C4 OS=Arabidopsis thaliana OX=3702 GN=CYP82C4 PE=1 SV=1	Q	Secondary metabolites biosynthesis, transport and catabolism	xanthotoxin 5-hydroxylase CYP82C4-like [Camellia sinensis]	molecular function: binding (GO:0005488);; molecular function: catalytic activity (GO:0003824);; biological process: metabolic process (GO:0008152);; biological process: single-organism process (GO:0044699)
CSS0025502	CSS0025502	LOC114310979	2.19388	1.91805	1.06961	62.0688	61.1829	63.808	0.100432	0.238021	0.281681	3.46e-160	5.18847	up	9.47e-10	3.08578	up	2.47e-221	8.27119	up	[T]	Signal transduction mechanisms	Molecular Function: voltage-gated potassium channel activity (GO:0005249);; Cellular Component: integral component of membrane (GO:0016021);; Biological Process: regulation of ion transmembrane transport (GO:0034765);;	K21867|1.9e-271|pmum:103325120|K21867 potassium channel | (RefSeq) potassium channel KAT1-like isoform X2	--	[PT]	Inorganic ion transport and metabolism;; Signal transduction mechanisms	Ion transport protein	Potassium channel KAT2 OS=Arabidopsis thaliana OX=3702 GN=KAT2 PE=1 SV=3	U	Intracellular trafficking, secretion, and vesicular transport	potassium channel KAT2-like isoform X1 [Camellia sinensis]	molecular function: transporter activity (GO:0005215);; biological process: cellular process (GO:0009987);; biological process: single-organism process (GO:0044699);; biological process: localization (GO:0051179);; biological process: biological regulation (GO:0065007);; cellular component: membrane (GO:0016020);; cellular component: membrane part (GO:0044425)
CSS0040852	CSS0040852	LOC114311431	19.1388	16.4137	18.3351	60.6788	62.8663	56.8523	0.691273	0.502872	0.430839	1.82e-62	1.75895	up	4.47e-85	5.05305	up	8.75e-209	6.79608	up	[O]	Posttranslational modification, protein turnover, chaperones	--	K13993|8.6e-07|mpp:MICPUCDRAFT_8574|K13993 HSP20 family protein | (RefSeq) hypothetical protein	Protein processing in endoplasmic reticulum (ko04141)	[O]	Posttranslational modification, protein turnover, chaperones	Hsp20/alpha crystallin family	26.5 kDa heat shock protein, mitochondrial OS=Arabidopsis thaliana OX=3702 GN=HSP26.5 PE=2 SV=1	O	Posttranslational modification, protein turnover, chaperones	uncharacterized protein LOC114311431 [Camellia sinensis]	--
CSS0005756	CSS0005756	--	7.46824	8.92263	8.31228	59.2787	56.1019	50.7251	0.331099	0.28308	0.763594	6.52e-112	2.76102	up	5.55e-35	4.1762	up	1.14e-189	6.92417	up	--	--	Cellular Component: chloroplast thylakoid membrane (GO:0009535);; Cellular Component: integral component of membrane (GO:0016021);;	K07573|2.3e-107|zju:107412282|K07573 exosome complex component CSL4 | (RefSeq) uncharacterized protein LOC107412282	RNA degradation (ko03018)	--	--	Protein of unknown function (DUF3082)	--	S	Function unknown	hypothetical protein HYC85_000524 [Camellia sinensis]	cellular component: cell (GO:0005623);; cellular component: membrane (GO:0016020);; cellular component: organelle (GO:0043226);; cellular component: organelle part (GO:0044422);; cellular component: cell part (GO:0044464);; cellular component: membrane part (GO:0044425)
CSS0047156	CSS0047156	LOC114264793	10.5395	10.3627	9.40969	59.2385	53.1237	51.7782	201.714	178.413	187.934	4.63e-70	2.44723	up	1.95e-271	-4.16292	down	8.31e-107	-1.73086	down	--	--	--	--	--	--	--	--	--	S	Function unknown	uncharacterized protein LOC114264793 isoform X3 [Camellia sinensis]	--
CSS0016950	CSS0016950	LOC114284608	6.83005	6.11636	6.34526	58.4471	56.6688	55.0051	24.3623	23.9352	24.6405	2.36e-156	3.15176	up	6.38e-37	-1.85445	down	1.01e-54	1.28275	up	--	--	Molecular Function: DNA binding (GO:0003677);; Molecular Function: transcription factor activity, sequence-specific DNA binding (GO:0003700);; Cellular Component: nucleus (GO:0005634);;	K13434|2.9e-19|gmx:100794593|K13434 pathogenesis-related genes transcriptional activator PTI6 | (RefSeq) pathogenesis-related genes transcriptional activator PTI6	Plant-pathogen interaction (ko04626)	--	--	AP2 domain	Ethylene-responsive transcription factor WIN1 OS=Arabidopsis thaliana OX=3702 GN=WIN1 PE=2 SV=1	K	Transcription	ethylene-responsive transcription factor WIN1-like [Camellia sinensis]	molecular function: binding (GO:0005488);; molecular function: nucleic acid binding transcription factor activity (GO:0001071);; biological process: biological regulation (GO:0065007);; cellular component: cell (GO:0005623);; cellular component: organelle (GO:0043226);; cellular component: cell part (GO:0044464)
CSS0030935	CSS0030935	LOC114263304	1693.91	1230.36	1372.74	56.6504	60.0085	58.0816	178.737	300.111	256.327	0	-4.59965	down	3.06e-46	2.60278	up	2.28e-37	-2.01209	down	--	--	Biological Process: response to water (GO:0009415);;	--	--	--	--	Dehydrin	Dehydrin DHN1 OS=Zea mays OX=4577 GN=DHN1 PE=1 SV=2	--	--	dehydrin DHN1-like [Camellia sinensis]	biological process: response to stimulus (GO:0050896)
CSS0020161	CSS0020161	LOC114301167	351.26	356.682	513.875	55.8797	44.6072	47.0735	145.266	172.501	155.691	1.35e-74	-3.03964	down	9.26e-18	1.4305	up	5.24e-56	-1.62452	down	--	--	Biological Process: lipid transport (GO:0006869);; Cellular Component: integral component of membrane (GO:0016021);;	--	--	--	--	Probable lipid transfer	Non-specific lipid-transfer protein 2 OS=Prunus armeniaca OX=36596 PE=1 SV=1	U	Intracellular trafficking, secretion, and vesicular transport	non-specific lipid-transfer protein 2-like [Camellia sinensis]	biological process: single-organism process (GO:0044699);; biological process: localization (GO:0051179);; cellular component: membrane (GO:0016020);; cellular component: membrane part (GO:0044425)
CSS0005056	CSS0005056	--	7.68357	8.25194	8.13921	54.7657	56.7358	49.8753	0.901751	0.902382	1.15068	8.7e-76	2.75276	up	1.13e-16	3.02771	up	8.57e-112	5.76552	up	--	--	Molecular Function: magnesium ion binding (GO:0000287);; Molecular Function: molecular_function (GO:0003674);; Molecular Function: nucleic acid binding (GO:0003676);; Molecular Function: DNA binding (GO:0003677);; Molecular Function: single-stranded DNA binding (GO:0003697);; Molecular Function: catalytic activity (GO:0003824);; Molecular Function: binding (GO:0005488);; Cellular Component: cellu…	K19619|2.5e-79|cit:102625567|K19619 tyrosyl-DNA phosphodiesterase 2 [EC:3.1.4.-] | (RefSeq) uncharacterized protein LOC102625567	--	[T]	Signal transduction mechanisms	--	--	S	Function unknown	hypothetical protein TEA_013758 [Camellia sinensis var. sinensis]	molecular function: binding (GO:0005488);; molecular function: catalytic activity (GO:0003824);; cellular component: cell (GO:0005623);; cellular component: cell part (GO:0044464);; cellular component: organelle (GO:0043226);; cellular component: organelle part (GO:0044422);; biological process: metabolic process (GO:0008152);; biological process: cellular process (GO:0009987);; biological proces…
Camellia_sinensis_newGene_19172	--	--	1.5098	1.46969	1.45451	54.718	51.1016	51.9717	12.1342	11.106	12.8893	0	5.1468	up	6.3e-58	-2.94559	down	2.21e-153	2.1862	up	--	--	Molecular Function: monooxygenase activity (GO:0004497);; Molecular Function: iron ion binding (GO:0005506);; Molecular Function: oxidoreductase activity, acting on paired donors, with incorporation or reduction of molecular oxygen (GO:0016705);; Molecular Function: heme binding (GO:0020037);;	K20667|1.29e-46|oeu:111374946|K20667 beta-amyrin 28-monooxygenase [EC:1.14.14.126] | (RefSeq) beta-amyrin 28-oxidase-like	--	[QI]	Secondary metabolites biosynthesis, transport and catabolism;; Lipid transport and metabolism	Cytochrome P450	Beta-amyrin 28-monooxygenase OS=Vitis vinifera OX=29760 GN=CYP716A15 PE=1 SV=1	Q	Secondary metabolites biosynthesis, transport and catabolism	hypothetical protein HYC85_027641 [Camellia sinensis]	molecular function: catalytic activity (GO:0003824);; biological process: metabolic process (GO:0008152);; biological process: single-organism process (GO:0044699);; molecular function: binding (GO:0005488)
CSS0038670	CSS0038670	LOC114274285	30.7886	26.0051	28.7586	53.9037	62.3696	61.4673	12.2408	10.9565	10.5509	2.43e-17	1.0734	up	1.85e-23	1.40157	up	3.43e-91	2.46002	up	--	--	--	--	--	--	--	BURP domain	BURP domain protein USPL1 OS=Arabidopsis thaliana OX=3702 GN=USPL1 PE=2 SV=1	S	Function unknown	BURP domain-containing protein BNM2A-like [Camellia sinensis]	--
CSS0048275	CSS0048275	--	10.4548	17.2932	14.7266	52.0743	51.0604	52.0204	4.95881	4.70694	5.32525	1.66e-24	1.88139	up	1.9e-12	1.56429	up	1.07e-276	3.431	up	--	--	Cellular Component: integral component of membrane (GO:0016021);;	--	--	--	--	--	--	S	Function unknown	hypothetical protein HYC85_007093 [Camellia sinensis]	cellular component: membrane (GO:0016020);; cellular component: membrane part (GO:0044425)
Camellia_sinensis_newGene_11383	--	LOC114265390	16.4164	15.729	13.8492	51.9101	52.2839	52.764	7.14369	6.26437	6.84547	3.14e-75	1.78824	up	5.63e-20	1.24256	up	4.21e-260	3.01555	up	--	--	Cellular Component: integral component of membrane (GO:0016021);;	K21435|2.47e-33|vra:106756904|K21435 ankyrin repeat domain-containing protein 6 | (RefSeq) ankyrin repeat-containing protein ITN1-like	--	[R]	General function prediction only	Ankyrin repeats (many copies)	--	S	Function unknown	ankyrin repeat-containing protein ITN1-like [Camellia sinensis]	cellular component: membrane (GO:0016020);; cellular component: membrane part (GO:0044425)
Camellia_sinensis_newGene_14935	--	LOC114257010	182.504	104.676	144.437	51.5925	40.4454	51.0357	9.44959	13.5482	10.2711	3.91e-16	-1.57472	down	1.22e-71	3.75	up	9.29e-36	2.16047	up	--	--	--	--	--	--	--	--	--	--	--	fruit protein pKIWI501-like [Camellia sinensis]	--
Camellia_sinensis_newGene_2930	--	--	3.77695	8.10843	10.2531	51.1085	57.5329	67.4846	25.963	24.3495	22.4091	1.77e-18	2.99131	up	1.58e-05	-1.63648	down	1.35e-13	1.33963	up	--	--	--	--	--	--	--	--	--	--	--	--	--
CSS0001561	CSS0001561	LOC114287623	5.70388	5.36743	5.97647	50.9535	64.5974	60.0937	25.2889	34.0982	21.0581	1.55e-81	3.37543	up	5.64e-20	-2.17127	down	6.73e-10	1.18924	up	--	--	Cellular Component: integral component of membrane (GO:0016021);;	--	--	--	--	Late embryogenesis abundant protein	NDR1/HIN1-like protein 1 OS=Arabidopsis thaliana OX=3702 GN=NHL1 PE=2 SV=1	S	Function unknown	NDR1/HIN1-like protein 1 [Camellia sinensis]	cellular component: membrane (GO:0016020);; cellular component: membrane part (GO:0044425)
Camellia_sinensis_newGene_5275	--	LOC114307680	1.92908	1.60949	1.82546	50.8975	49.8348	47.954	0	0.105109	0.273091	0	4.7882	up	9.67e-08	3.63291	up	9.14e-15	8.40006	up	--	--	Molecular Function: DNA binding (GO:0003677);; Molecular Function: protein dimerization activity (GO:0046983);;	K10398|1.41e-18|eus:EUTSA_v10016147mg|K10398 kinesin family member 11 | (RefSeq) hypothetical protein	--	[L]	Replication, recombination and repair	hAT family C-terminal dimerisation region	Putative AC transposase OS=Zea mays OX=4577 PE=2 SV=2	L	Replication, recombination and repair	zinc finger BED domain-containing protein RICESLEEPER 1-like [Camellia sinensis]	molecular function: binding (GO:0005488)
CSS0049966	CSS0049966	LOC114307850	8.01549	6.7043	8.25645	48.5532	43.3594	42.6316	18.5467	16.5024	15.8213	1.49e-101	2.56108	up	1.18e-12	-1.08406	down	2.1e-57	1.46184	up	--	--	Molecular Function: DNA binding (GO:0003677);; Cellular Component: nucleus (GO:0005634);;	K09422|1.7e-126|vvi:100257755|K09422 transcription factor MYB, plant | (RefSeq) myb-related protein 306	--	[K]	Transcription	Myb-like DNA-binding domain	Myb-related protein 306 OS=Antirrhinum majus OX=4151 GN=MYB306 PE=2 SV=1	K	Transcription	myb-related protein 306-like [Camellia sinensis]	molecular function: binding (GO:0005488);; cellular component: cell (GO:0005623);; cellular component: organelle (GO:0043226);; cellular component: cell part (GO:0044464)
CSS0016981	CSS0016981	LOC114262358	23.3911	20.1937	20.7625	48.092	48.0087	45.7043	122.555	138.698	125.938	1.39e-40	1.15671	up	7.22e-150	-2.52977	down	4.14e-86	-1.3879	down	--	--	Cellular Component: photosystem II oxygen evolving complex (GO:0009654);; Biological Process: photosystem II assembly (GO:0010207);; Molecular Function: oxygen evolving activity (GO:0010242);; Biological Process: photosystem II stabilization (GO:0042549);;	K02716|4.0e-138|ini:109180521|K02716 photosystem II oxygen-evolving enhancer protein 1 | (RefSeq) oxygen-evolving enhancer protein 1, chloroplastic	Photosynthesis (ko00195)	--	--	Manganese-stabilising protein / photosystem II polypeptide	Oxygen-evolving enhancer protein 1, chloroplastic OS=Nicotiana tabacum OX=4097 GN=PSBO PE=2 SV=1	G	Carbohydrate transport and metabolism	oxygen-evolving enhancer protein 1, chloroplastic-like [Camellia sinensis]	cellular component: cell (GO:0005623);; cellular component: membrane (GO:0016020);; cellular component: macromolecular complex (GO:0032991);; cellular component: membrane part (GO:0044425);; cellular component: cell part (GO:0044464);; biological process: cellular process (GO:0009987);; biological process: cellular component organization or biogenesis (GO:0071840);; molecular function: catalytic …
CSS0036004	CSS0036004	LOC114306776	0.319757	0	0.099715	48.0158	49.2777	53.106	1.15072	1.32846	1.03648	9.94e-14	8.43501	up	0.00033276	-2.94828	down	5.19e-284	5.46355	up	[G]	Carbohydrate transport and metabolism	Molecular Function: pectate lyase activity (GO:0030570);; Biological Process: pectin catabolic process (GO:0045490);; Molecular Function: metal ion binding (GO:0046872);;	K01728|9.1e-218|vvi:100242302|K01728 pectate lyase [EC:4.2.2.2] | (RefSeq) probable pectate lyase 5	Pentose and glucuronate interconversions (ko00040)	--	--	Pectate lyase	Probable pectate lyase 5 OS=Arabidopsis thaliana OX=3702 GN=At1g67750 PE=2 SV=2	G	Carbohydrate transport and metabolism	probable pectate lyase 5 [Camellia sinensis]	molecular function: catalytic activity (GO:0003824);; biological process: metabolic process (GO:0008152);; molecular function: binding (GO:0005488)
CSS0046668	CSS0046668	LOC114300160	19.8657	14.2678	16.8886	47.9352	41.2074	38.8319	4.33841	5.86814	5.71395	1.42e-19	1.34172	up	3.25e-17	1.73287	up	4.19e-100	3.0611	up	--	--	--	--	--	--	--	Protein of unknown function, DUF538	--	S	Function unknown	uncharacterized protein LOC114300160 [Camellia sinensis]	--
CSS0017825	CSS0017825	LOC114270380	10.2906	12.7796	17.6527	47.6646	52.7262	48.1056	124.862	116.284	124.292	3.26e-20	1.87806	up	6.73e-65	-3.09882	down	4.08e-58	-1.23502	down	--	--	Cellular Component: photosystem I (GO:0009522);; Cellular Component: photosystem II (GO:0009523);; Cellular Component: chloroplast thylakoid membrane (GO:0009535);; Biological Process: photosynthesis, light harvesting (GO:0009765);; Cellular Component: integral component of membrane (GO:0016021);; Molecular Function: chlorophyll binding (GO:0016168);; Biological Process: protein-chromophore linka…	K08912|8.7e-145|vvi:100241745|K08912 light-harvesting complex II chlorophyll a/b binding protein 1 | (RefSeq) chlorophyll a-b binding protein of LHCII type 1	Photosynthesis - antenna proteins (ko00196)	--	--	Chlorophyll A-B binding protein	Chlorophyll a-b binding protein 40, chloroplastic OS=Nicotiana tabacum OX=4097 GN=CAB40 PE=2 SV=1	J	Translation, ribosomal structure and biogenesis	chlorophyll a-b binding protein of LHCII type 1-like [Camellia sinensis]	cellular component: cell (GO:0005623);; cellular component: membrane (GO:0016020);; cellular component: macromolecular complex (GO:0032991);; cellular component: membrane part (GO:0044425);; cellular component: cell part (GO:0044464);; cellular component: organelle (GO:0043226);; cellular component: organelle part (GO:0044422);; biological process: metabolic process (GO:0008152);; biological proc…
CSS0036591	CSS0036591	LOC114261912	20.8148	17.5607	15.2581	46.2361	43.8473	47.791	5.93577	4.69887	5.67654	2.78e-28	1.38031	up	1.53e-27	1.77262	up	1.23e-201	3.13745	up	[GI]	Carbohydrate transport and metabolism;; Lipid transport and metabolism	Molecular Function: enzyme inhibitor activity (GO:0004857);; Molecular Function: pectinesterase activity (GO:0030599);; Biological Process: cell wall modification (GO:0042545);; Molecular Function: aspartyl esterase activity (GO:0045330);; Biological Process: pectin catabolic process (GO:0045490);;	K01051|3.4e-186|cam:101499619|K01051 pectinesterase [EC:3.1.1.11] | (RefSeq) probable pectinesterase/pectinesterase inhibitor 12	Pentose and glucuronate interconversions (ko00040)	--	--	Pectinesterase	Probable pectinesterase/pectinesterase inhibitor 12 OS=Arabidopsis thaliana OX=3702 GN=PME12 PE=2 SV=1	G	Carbohydrate transport and metabolism	probable pectinesterase/pectinesterase inhibitor 12 [Camellia sinensis]	molecular function: molecular function regulator (GO:0098772);; biological process: biological regulation (GO:0065007);; molecular function: catalytic activity (GO:0003824);; biological process: cellular process (GO:0009987);; biological process: cellular component organization or biogenesis (GO:0071840);; biological process: metabolic process (GO:0008152)
CSS0019505	CSS0019505	--	7.15852	10.38	10.9955	45.9699	44.1234	43.162	22.2783	19.8028	18.2589	3.47e-30	2.23576	up	1.81e-05	-1.01677	down	2.86e-23	1.20294	up	--	--	Molecular Function: DNA binding (GO:0003677);; Cellular Component: nucleus (GO:0005634);; Biological Process: regulation of transcription, DNA-templated (GO:0006355);;	--	--	--	--	--	NAC domain-containing protein 17 OS=Arabidopsis thaliana OX=3702 GN=NAC017 PE=2 SV=1	S	Function unknown	hypothetical protein TEA_027949 [Camellia sinensis var. sinensis]	molecular function: binding (GO:0005488);; cellular component: cell (GO:0005623);; cellular component: organelle (GO:0043226);; cellular component: cell part (GO:0044464);; biological process: biological regulation (GO:0065007)
CSS0000118	CSS0000118	LOC114312317	98.1801	99.7708	134.648	45.2852	43.9458	46.6086	213.503	239.067	252.188	3.07e-17	-1.27786	down	1.55e-11	-1.02038	down	1.97e-171	-2.31308	down	--	--	Molecular Function: electron carrier activity (GO:0009055);;	--	--	--	--	Plastocyanin-like domain	--	S	Function unknown	uclacyanin 1-like [Camellia sinensis]	molecular function: electron carrier activity (GO:0009055)
CSS0020376	CSS0020376	LOC114287282	8.64408	10.5046	10.182	44.9336	44.5587	45.9519	3.47757	4.63344	4.0522	4.7e-68	2.22179	up	3.15e-10	1.33046	up	1.02e-172	3.5384	up	--	--	Cellular Component: extracellular space (GO:0005615);;	--	--	--	--	Pollen protein Ole e 1 like	Protein DOWNSTREAM OF FLC OS=Arabidopsis thaliana OX=3702 GN=DFC PE=2 SV=1	S	Function unknown	protein DOWNSTREAM OF FLC-like [Camellia sinensis]	cellular component: extracellular region (GO:0005576);; cellular component: extracellular region part (GO:0044421)
CSS0038780	CSS0038780	--	8.46896	9.1731	8.61934	44.7476	37.3699	40.553	1.02818	1.16132	1.51232	5.11e-87	2.23615	up	1.6e-37	2.86953	up	4.84e-225	5.09195	up	[G]	Carbohydrate transport and metabolism	Biological Process: carbohydrate metabolic process (GO:0005975);; Molecular Function: intramolecular transferase activity, phosphotransferases (GO:0016868);;	--	--	[G]	Carbohydrate transport and metabolism	Phosphoglucomutase/phosphomannomutase, alpha/beta/alpha domain II	--	G	Carbohydrate transport and metabolism	hypothetical protein HYC85_013851 [Camellia sinensis]	biological process: metabolic process (GO:0008152);; molecular function: catalytic activity (GO:0003824)
CSS0024728	CSS0024728	LOC114306546	12.0485	12.2003	12.8638	44.2766	48.2492	48.8375	0.914717	1.25795	2.01344	3.35e-59	1.94665	up	2.07e-31	3.18978	up	1.88e-148	5.12431	up	[T]	Signal transduction mechanisms	Molecular Function: protein tyrosine phosphatase activity (GO:0004725);;	K18045|2.9e-85|cpap:110808813|K18045 tyrosine-protein phosphatase SIW14 [EC:3.1.3.48] | (RefSeq) probable tyrosine-protein phosphatase At1g05000	--	[V]	Defense mechanisms	Tyrosine phosphatase family	Tyrosine-protein phosphatase DSP1 OS=Arabidopsis thaliana OX=3702 GN=DSP1 PE=1 SV=1	T	Signal transduction mechanisms	probable tyrosine-protein phosphatase DSP4 isoform X2 [Camellia sinensis]	molecular function: catalytic activity (GO:0003824);; biological process: metabolic process (GO:0008152);; biological process: cellular process (GO:0009987)
CSS0008156	CSS0008156	LOC114315331	2.40606	2.31436	0.918236	43.7335	40.9815	37.5697	9.09378	8.00229	7.49224	3.26e-56	4.42078	up	1.65e-06	-2.03971	down	5.9e-46	2.36477	up	--	--	--	K19892|2.9e-23|cmo:103491954|K19892 glucan endo-1,3-beta-glucosidase 4 [EC:3.2.1.39] | (RefSeq) glucan endo-1,3-beta-glucosidase 4-like	Starch and sucrose metabolism (ko00500)	--	--	X8 domain	Glucan endo-1,3-beta-glucosidase 4 OS=Arabidopsis thaliana OX=3702 GN=At3g13560 PE=2 SV=1	G	Carbohydrate transport and metabolism	glucan endo-1,3-beta-glucosidase 4-like [Camellia sinensis]	--
Camellia_sinensis_newGene_4184	--	LOC114266018	19.5051	21.5103	25.3083	43.5154	48.1773	44.425	3.27194	5.77458	4.25587	2.29e-14	1.05172	up	4.7e-28	2.37724	up	6.33e-89	3.41453	up	--	--	Molecular Function: transferase activity, transferring acyl groups other than amino-acyl groups (GO:0016747);;	K13065|2.76e-154|oeu:111382475|K13065 shikimate O-hydroxycinnamoyltransferase [EC:2.3.1.133] | (RefSeq) vinorine synthase-like	Phenylpropanoid biosynthesis (ko00940);; Flavonoid biosynthesis (ko00941);; Stilbenoid, diarylheptanoid and gingerol biosynthesis (ko00945)	--	--	Transferase family	Stemmadenine O-acetyltransferase OS=Catharanthus roseus OX=4058 GN=SAT PE=1 SV=1	S	Function unknown	vinorine synthase-like [Camellia sinensis]	molecular function: catalytic activity (GO:0003824)
CSS0014667	CSS0014667	LOC114299040	6.47928	6.40455	5.55706	43.3696	42.4709	48.7368	14.5079	13.0408	16.8515	2.98e-127	2.88373	up	3.89e-15	-1.20601	down	1.79e-48	1.66295	up	--	--	Molecular Function: molybdate ion transmembrane transporter activity (GO:0015098);; Cellular Component: integral component of membrane (GO:0016021);;	K24175|1.1e-238|gab:108454012|K24175 MFS transporter, MFS domain-containing protein family, molybdate-anion transporter | (RefSeq) molybdate-anion transporter-like	--	[G]	Carbohydrate transport and metabolism	Sugar-tranasporters, 12 TM	--	G	Carbohydrate transport and metabolism	molybdate-anion transporter [Camellia sinensis]	molecular function: transporter activity (GO:0005215);; biological process: localization (GO:0051179);; cellular component: membrane (GO:0016020);; cellular component: membrane part (GO:0044425)
Camellia_sinensis_newGene_6234	--	LOC114296118	106.012	95.2063	100.876	42.0108	43.3308	43.4574	9.10907	17.2282	13.0583	2.72e-47	-1.21303	down	3.73e-55	2.97431	up	9.2e-21	1.74613	up	--	--	Molecular Function: hydrolase activity, hydrolyzing O-glycosyl compounds (GO:0004553);; Cellular Component: cell wall (GO:0005618);; Biological Process: xyloglucan metabolic process (GO:0010411);; Molecular Function: xyloglucan:xyloglucosyl transferase activity (GO:0016762);; Biological Process: cell wall biogenesis (GO:0042546);; Cellular Component: apoplast (GO:0048046);; Biological Process: ce…	K14504|6.50e-19|pmum:103323438|K14504 xyloglucan:xyloglucosyl transferase TCH4 [EC:2.4.1.207] | (RefSeq) probable xyloglucan endotransglucosylase/hydrolase protein 25	Plant hormone signal transduction (ko04075)	--	--	--	Xyloglucan endotransglucosylase/hydrolase protein 24 OS=Arabidopsis thaliana OX=3702 GN=XTH24 PE=1 SV=2	G	Carbohydrate transport and metabolism	probable xyloglucan endotransglucosylase/hydrolase protein 23 [Camellia sinensis]	molecular function: catalytic activity (GO:0003824);; cellular component: cell (GO:0005623);; cellular component: cell part (GO:0044464);; biological process: metabolic process (GO:0008152);; biological process: cellular process (GO:0009987);; biological process: cellular component organization or biogenesis (GO:0071840);; cellular component: extracellular region (GO:0005576)
CSS0036453	CSS0036453	LOC114292244	16.766	18.3736	21.9781	41.9875	41.7057	41.1323	91.1854	103.355	97.194	3.1e-14	1.14131	up	1.48e-59	-2.2891	down	5.61e-42	-1.16236	down	--	--	--	--	--	--	--	--	--	S	Function unknown	uncharacterized protein LOC114292244 isoform X1 [Camellia sinensis]	--
CSS0016617	CSS0016617	LOC114277556	18.7269	18.2504	20.1068	41.7642	37.4272	40.8214	7.8197	7.25554	8.42088	1.06e-28	1.08628	up	2.23e-26	1.342	up	1.29e-152	2.41338	up	--	--	Biological Process: metal ion transport (GO:0030001);; Molecular Function: metal ion binding (GO:0046872);;	--	--	[P]	Inorganic ion transport and metabolism	Heavy-metal-associated domain	Heavy metal-associated isoprenylated plant protein 32 OS=Arabidopsis thaliana OX=3702 GN=HIPP32 PE=2 SV=1	S	Function unknown	heavy metal-associated isoprenylated plant protein 32-like [Camellia sinensis]	biological process: localization (GO:0051179);; molecular function: binding (GO:0005488)
CSS0034485	CSS0034485	LOC114307008	19.974	21.3802	21.2416	41.3933	41.0063	42.145	8.35505	8.35502	9.64531	9.75e-26	1.00788	up	4.58e-24	1.30949	up	5.35e-131	2.30269	up	--	--	Molecular Function: transcription factor activity, sequence-specific DNA binding (GO:0003700);; Biological Process: transcription, DNA-templated (GO:0006351);; Biological Process: brassinosteroid mediated signaling pathway (GO:0009742);;	K14503|8.2e-68|vvi:100262472|K14503 brassinosteroid resistant 1/2 | (RefSeq) protein BRASSINAZOLE-RESISTANT 1	Plant hormone signal transduction (ko04075)	--	--	BES1/BZR1 plant transcription factor, N-terminal	Protein BRASSINAZOLE-RESISTANT 1 OS=Arabidopsis thaliana OX=3702 GN=BZR1 PE=1 SV=1	K	Transcription	protein BRASSINAZOLE-RESISTANT 1-like [Camellia sinensis]	molecular function: nucleic acid binding transcription factor activity (GO:0001071);; biological process: biological regulation (GO:0065007);; biological process: metabolic process (GO:0008152);; biological process: cellular process (GO:0009987);; biological process: signaling (GO:0023052);; biological process: single-organism process (GO:0044699);; biological process: response to stimulus (GO:00…
CSS0045993	CSS0045993	LOC114314825	138.212	90.1051	97.3721	41.3074	38.8117	35.933	215.749	322.314	222.673	1.06e-19	-1.46944	down	2.83e-09	-1.16957	down	2.24e-73	-2.65417	down	[HR]	Coenzyme transport and metabolism;; General function prediction only	--	K20802|1.5e-67|brp:103846819|K20802 (R)-mandelonitrile lyase [EC:4.1.2.10] | (RefSeq) alpha-hydroxynitrile lyase	Cyanoamino acid metabolism (ko00460)	--	--	Alpha/beta hydrolase family	Salicylic acid-binding protein 2 OS=Nicotiana tabacum OX=4097 GN=SABP2 PE=1 SV=1	S	Function unknown	salicylic acid-binding protein 2-like isoform X1 [Camellia sinensis]	--
Camellia_sinensis_newGene_17035	--	--	3.40101	9.51364	9.25314	40.0329	38.2555	46.9804	18.0546	19.4047	14.4922	3.81e-12	2.50545	up	0.00554414	-1.16169	down	1.34e-12	1.3284	up	--	--	--	--	--	--	--	--	--	--	--	--	--
CSS0005873	CSS0005873	--	86.5522	86.8683	99.0121	39.4651	36.3298	39.5481	222.714	238.827	213.171	1.13e-29	-1.22552	down	4.35e-32	-1.24688	down	2.64e-237	-2.48744	down	[O]	Posttranslational modification, protein turnover, chaperones	Biological Process: response to acid chemical (GO:0001101);; Molecular Function: molecular_function (GO:0003674);; Molecular Function: catalytic activity (GO:0003824);; Molecular Function: glutathione transferase activity (GO:0004364);; Molecular Function: protein binding (GO:0005515);; Cellular Component: cellular_component (GO:0005575);; Cellular Component: intracellular (GO:0005622);; Cellular…	K00799|2.1e-94|oeu:111385395|K00799 glutathione S-transferase [EC:2.5.1.18] | (RefSeq) glutathione transferase GST 23-like	Glutathione metabolism (ko00480)	[O]	Posttranslational modification, protein turnover, chaperones	Glutathione S-transferase, N-terminal domain	Glutathione transferase GST 23 OS=Zea mays OX=4577 PE=2 SV=1	O	Posttranslational modification, protein turnover, chaperones	hypothetical protein HYC85_009193 [Camellia sinensis]	biological process: response to stimulus (GO:0050896);; molecular function: catalytic activity (GO:0003824);; molecular function: binding (GO:0005488);; cellular component: cell (GO:0005623);; cellular component: cell part (GO:0044464);; biological process: metabolic process (GO:0008152);; biological process: cellular process (GO:0009987);; biological process: single-organism process (GO:0044699)…
CSS0034228	CSS0034228	LOC114311252	9.87789	6.92257	7.70243	39.2403	36.0999	37.2392	0.106792	0.038245	0.12716	1.31e-60	2.216	up	8e-52	6.41488	up	5.4e-118	8.61616	up	--	--	Biological Process: intracellular signal transduction (GO:0035556);;	K00799|1.0e-09|spen:107032464|K00799 glutathione S-transferase [EC:2.5.1.18] | (RefSeq) glutathione transferase GST 23-like isoform X2	Glutathione metabolism (ko00480)	--	--	C1 domain	--	S	Function unknown	uncharacterized protein LOC114311252 [Camellia sinensis]	biological process: cellular process (GO:0009987);; biological process: signaling (GO:0023052);; biological process: single-organism process (GO:0044699);; biological process: response to stimulus (GO:0050896);; biological process: biological regulation (GO:0065007)
Camellia_sinensis_newGene_16469	--	LOC114292697	4.70246	5.80706	6.67813	39.0527	40.0198	36.8645	0.91276	1.18473	1.01759	1.9e-101	2.79595	up	2.87e-23	2.40137	up	1.72e-270	5.18365	up	--	--	Cellular Component: integral component of membrane (GO:0016021);;	--	--	--	--	--	--	J	Translation, ribosomal structure and biogenesis	uncharacterized protein LOC114292697 isoform X3 [Camellia sinensis]	cellular component: membrane (GO:0016020);; cellular component: membrane part (GO:0044425)
CSS0032782	CSS0032782	LOC114264776	15.516	17.2451	17.2595	38.1972	39.6247	41.458	8.25602	8.26188	8.62276	1.05e-31	1.26991	up	1.27e-17	1.05276	up	2.98e-148	2.30799	up	[G]	Carbohydrate transport and metabolism	Cellular Component: integral component of membrane (GO:0016021);; Molecular Function: transmembrane transporter activity (GO:0022857);;	K08150|4.1e-35|adu:107479329|K08150 MFS transporter, SP family, solute carrier family 2 (myo-inositol transporter), member 13 | (RefSeq) probable inositol transporter 2 isoform X1	--	[R]	General function prediction only	Sugar (and other) transporter	Monosaccharide-sensing protein 2 OS=Arabidopsis thaliana OX=3702 GN=MSSP2 PE=1 SV=2	G	Carbohydrate transport and metabolism	monosaccharide-sensing protein 2-like [Camellia sinensis]	cellular component: membrane (GO:0016020);; cellular component: membrane part (GO:0044425);; molecular function: transporter activity (GO:0005215);; biological process: localization (GO:0051179)
CSS0004941	CSS0004941	LOC114306952	95.3754	77.6482	96.8019	37.6064	34.9473	36.1126	7.68774	5.60518	7.97116	2.68e-34	-1.2961	down	8.33e-141	3.72584	up	1.25e-89	2.41466	up	[G]	Carbohydrate transport and metabolism	Molecular Function: glycogen (starch) synthase activity (GO:0004373);; Cellular Component: amyloplast (GO:0009501);; Cellular Component: chloroplast (GO:0009507);; Biological Process: starch biosynthetic process (GO:0019252);;	K13679|7.4e-304|jre:108993773|K13679 granule-bound starch synthase [EC:2.4.1.242] | (RefSeq) granule-bound starch synthase 1, chloroplastic/amyloplastic-like	Starch and sucrose metabolism (ko00500)	--	--	Starch synthase catalytic domain	Granule-bound starch synthase 1, chloroplastic/amyloplastic OS=Manihot esculenta OX=3983 GN=WAXY PE=2 SV=1	G	Carbohydrate transport and metabolism	granule-bound starch synthase 1, chloroplastic/amyloplastic-like [Camellia sinensis]	molecular function: catalytic activity (GO:0003824);; cellular component: cell (GO:0005623);; cellular component: organelle (GO:0043226);; cellular component: cell part (GO:0044464);; biological process: metabolic process (GO:0008152);; biological process: cellular process (GO:0009987);; biological process: single-organism process (GO:0044699)
CSS0049587	CSS0049587	LOC114322722	17.8278	17.1283	15.4863	37.5776	35.0086	35.0543	7.50025	6.13253	7.41967	2.18e-25	1.10893	up	9.3e-17	1.31874	up	7.22e-99	2.41237	up	[K]	Transcription	Biological Process: transcription, DNA-templated (GO:0006351);; Molecular Function: oxidoreductase activity, acting on a sulfur group of donors, NAD(P) as acceptor (GO:0016668);; Biological Process: cell redox homeostasis (GO:0045454);; Molecular Function: flavin adenine dinucleotide binding (GO:0050660);;	K03022|1.4e-85|vvi:100263218|K03022 DNA-directed RNA polymerase III subunit RPC8 | (RefSeq) DNA-directed RNA polymerase III subunit RPC8	RNA polymerase (ko03020)	[K]	Transcription	RNA polymerase III subunit Rpc25	--	K	Transcription	DNA-directed RNA polymerase III subunit RPC8 [Camellia sinensis]	biological process: metabolic process (GO:0008152);; biological process: cellular process (GO:0009987);; molecular function: catalytic activity (GO:0003824);; biological process: single-organism process (GO:0044699);; biological process: biological regulation (GO:0065007);; molecular function: binding (GO:0005488)
CSS0041740	CSS0041740	LOC114294874	11.3075	7.89274	12.406	37.2978	26.7164	30.4428	1.27993	1.89591	1.88328	8.25e-12	1.58672	up	1.67e-13	2.69629	up	8.12e-59	4.27065	up	[I]	Lipid transport and metabolism	Molecular Function: lanosterol synthase activity (GO:0000250);; Cellular Component: lipid droplet (GO:0005811);; Cellular Component: integral component of membrane (GO:0016021);; Biological Process: triterpenoid biosynthetic process (GO:0016104);; Molecular Function: beta-amyrin synthase activity (GO:0042300);;	K15813|4.7e-61|cic:CICLE_v10027855mg|K15813 beta-amyrin synthase [EC:5.4.99.39] | (RefSeq) hypothetical protein	Sesquiterpenoid and triterpenoid biosynthesis (ko00909)	[I]	Lipid transport and metabolism	Squalene-hopene cyclase C-terminal domain	Dammarenediol II synthase OS=Panax ginseng OX=4054 GN=DDS PE=1 SV=1	I	Lipid transport and metabolism	dammarenediol II synthase-like isoform X3 [Camellia sinensis]	molecular function: catalytic activity (GO:0003824);; cellular component: cell (GO:0005623);; cellular component: organelle (GO:0043226);; cellular component: cell part (GO:0044464);; cellular component: membrane (GO:0016020);; cellular component: membrane part (GO:0044425);; biological process: metabolic process (GO:0008152);; biological process: cellular process (GO:0009987);; biological proces…
CSS0050424	CSS0050424	LOC114315665	7.53082	5.89686	6.22291	37.2548	40.5919	43.3955	15.0267	16.9712	14.7184	2.23e-72	2.64209	up	2.84e-12	-1.18933	down	8.77e-33	1.43836	up	--	--	Biological Process: signal transduction (GO:0007165);;	--	--	--	--	--	Ninja-family protein mc410 OS=Nicotiana tabacum OX=4097 GN=MC410 PE=2 SV=1	S	Function unknown	ninja-family protein mc410-like isoform X2 [Camellia sinensis]	biological process: cellular process (GO:0009987);; biological process: biological regulation (GO:0065007)
CSS0029116	CSS0029116	--	4.80488	4.4362	3.73078	37.0334	33.3971	33.9162	10.7796	10.753	10.1585	4.54e-135	3.01925	up	1.41e-14	-1.22642	down	4.77e-99	1.77789	up	--	--	Molecular Function: transcription factor activity, sequence-specific DNA binding (GO:0003700);; Cellular Component: nucleus (GO:0005634);; Molecular Function: sequence-specific DNA binding (GO:0043565);;	K18834|3.7e-18|fve:101291408|K18834 WRKY transcription factor 1 | (RefSeq) WRKY transcription factor 1	Plant-pathogen interaction (ko04626)	--	--	WRKY DNA -binding domain	Probable WRKY transcription factor 40 OS=Arabidopsis thaliana OX=3702 GN=WRKY40 PE=1 SV=1	K	Transcription	hypothetical protein HYC85_028631 [Camellia sinensis]	molecular function: nucleic acid binding transcription factor activity (GO:0001071);; biological process: biological regulation (GO:0065007);; cellular component: cell (GO:0005623);; cellular component: organelle (GO:0043226);; cellular component: cell part (GO:0044464);; molecular function: binding (GO:0005488)
CSS0042831	CSS0042831	LOC114297323	9.63749	9.34196	11.3404	36.8763	42.354	30.3636	3.99221	4.09161	5.47728	7.18e-25	1.86771	up	4.07e-07	1.21807	up	2.85e-59	3.07122	up	[G]	Carbohydrate transport and metabolism	Cellular Component: phosphopyruvate hydratase complex (GO:0000015);; Molecular Function: magnesium ion binding (GO:0000287);; Molecular Function: phosphopyruvate hydratase activity (GO:0004634);; Biological Process: glycolytic process (GO:0006096);;	K01689|8.0e-101|vvi:100265663|K01689 enolase [EC:4.2.1.11] | (RefSeq) cytosolic enolase 3	Glycolysis / Gluconeogenesis (ko00010);; Carbon metabolism (ko01200);; Biosynthesis of amino acids (ko01230);; RNA degradation (ko03018)	[G]	Carbohydrate transport and metabolism	Enolase, C-terminal TIM barrel domain	Cytosolic enolase 3 OS=Arabidopsis thaliana OX=3702 GN=ENO3 PE=1 SV=1	G	Carbohydrate transport and metabolism	cytosolic enolase 3 isoform X1 [Camellia sinensis]	cellular component: cell (GO:0005623);; cellular component: macromolecular complex (GO:0032991);; cellular component: cell part (GO:0044464);; molecular function: binding (GO:0005488);; molecular function: catalytic activity (GO:0003824);; biological process: metabolic process (GO:0008152);; biological process: cellular process (GO:0009987);; biological process: single-organism process (GO:004469…
CSS0031750	CSS0031750	LOC114293279	18.3265	15.3962	15.3668	36.5305	37.9168	36.6857	4.42366	6.52615	6.24982	1.27e-30	1.19688	up	1.92e-18	1.56943	up	2.66e-86	2.75223	up	[Q]	Secondary metabolites biosynthesis, transport and catabolism	Biological Process: fatty acid biosynthetic process (GO:0006633);; Cellular Component: integral component of membrane (GO:0016021);; Molecular Function: transferase activity, transferring acyl groups other than amino-acyl groups (GO:0016747);;	K15397|2.0e-268|zju:107420173|K15397 3-ketoacyl-CoA synthase [EC:2.3.1.199] | (RefSeq) 3-ketoacyl-CoA synthase 10	Fatty acid elongation (ko00062);; Plant-pathogen interaction (ko04626)	--	--	FAE1/Type III polyketide synthase-like protein	3-ketoacyl-CoA synthase 10 OS=Arabidopsis thaliana OX=3702 GN=FDH PE=1 SV=2	I	Lipid transport and metabolism	3-ketoacyl-CoA synthase 10 [Camellia sinensis]	biological process: metabolic process (GO:0008152);; biological process: cellular process (GO:0009987);; biological process: single-organism process (GO:0044699);; cellular component: membrane (GO:0016020);; cellular component: membrane part (GO:0044425);; molecular function: catalytic activity (GO:0003824)
CSS0001321	CSS0001321	LOC114301096	2.00373	0.820437	1.5174	34.8614	30.903	31.3606	9.90821	11.0713	12.2504	1.49e-74	4.47759	up	9.67e-19	-2.86288	down	1.15e-32	1.60452	up	--	--	Molecular Function: DNA binding (GO:0003677);; Molecular Function: transcription factor activity, sequence-specific DNA binding (GO:0003700);; Cellular Component: nucleus (GO:0005634);;	K09286|4.3e-34|nta:107821658|K09286 EREBP-like factor | (RefSeq) ethylene-responsive transcription factor TINY-like	--	--	--	AP2 domain	Ethylene-responsive transcription factor ERF039 OS=Arabidopsis thaliana OX=3702 GN=ERF039 PE=2 SV=1	K	Transcription	ethylene-responsive transcription factor ERF034-like [Camellia sinensis]	molecular function: binding (GO:0005488);; molecular function: nucleic acid binding transcription factor activity (GO:0001071);; biological process: biological regulation (GO:0065007);; cellular component: cell (GO:0005623);; cellular component: organelle (GO:0043226);; cellular component: cell part (GO:0044464)
CSS0032947	CSS0032947	LOC114278790	80.5148	59.8727	62.5511	34.7884	31.18	30.6296	144.45	175.431	161.195	4.5e-15	-1.05321	down	3.76e-18	-1.18796	down	8.86e-125	-2.25626	down	[O]	Posttranslational modification, protein turnover, chaperones	Molecular Function: protein binding (GO:0005515);;	K00799|1.3e-96|pop:18102470|K00799 glutathione S-transferase [EC:2.5.1.18] | (RefSeq) probable glutathione S-transferase	Glutathione metabolism (ko00480)	[O]	Posttranslational modification, protein turnover, chaperones	Glutathione S-transferase, N-terminal domain	Probable glutathione S-transferase OS=Glycine max OX=3847 GN=HSP26-A PE=2 SV=1	O	Posttranslational modification, protein turnover, chaperones	glutathione transferase GST 23-like [Camellia sinensis]	molecular function: binding (GO:0005488)
CSS0019117	CSS0019117	LOC114294396	15.0035	19.975	19.0107	33.4379	38.5797	41.1327	99.1867	85.9232	97.2321	1.94e-11	1.08377	up	4.09e-66	-2.32265	down	4.16e-34	-1.25321	down	--	--	Cellular Component: integral component of membrane (GO:0016021);;	--	--	--	--	--	--	--	--	uncharacterized protein LOC114294396 [Camellia sinensis]	cellular component: membrane (GO:0016020);; cellular component: membrane part (GO:0044425)
CSS0025616	CSS0025616	--	10.6547	7.91948	7.8891	32.6708	31.5812	29.5234	0	0.821441	2.30662	2.37e-16	1.83757	up	5.52e-05	3.1373	up	4.29e-05	4.95596	up	--	--	Molecular Function: ATP binding (GO:0005524);; Molecular Function: hydrolase activity, acting on ester bonds (GO:0016788);; Molecular Function: ATPase activity (GO:0016887);;	K01206|1.3e-10|crb:17894383|K01206 alpha-L-fucosidase [EC:3.2.1.51] | (RefSeq) alpha-L-fucosidase 3	Other glycan degradation (ko00511)	--	--	GDSL-like Lipase/Acylhydrolase	GDSL esterase/lipase At1g09390 OS=Arabidopsis thaliana OX=3702 GN=At1g09390 PE=2 SV=1	S	Function unknown	hypothetical protein TEA_028391 [Camellia sinensis var. sinensis]	molecular function: binding (GO:0005488);; molecular function: catalytic activity (GO:0003824)
CSS0050308	CSS0050308	LOC114320205	12.1443	11.3064	12.3514	32.2497	24.1771	25.9573	131.508	134.116	137.929	2.63e-18	1.21371	up	0	-3.43349	down	5.94e-131	-2.23548	down	[G]	Carbohydrate transport and metabolism	Molecular Function: oxidoreductase activity (GO:0016491);;	K00083|1.5e-163|vvi:100244482|K00083 cinnamyl-alcohol dehydrogenase [EC:1.1.1.195] | (RefSeq) probable cinnamyl alcohol dehydrogenase 1	Phenylpropanoid biosynthesis (ko00940)	[Q]	Secondary metabolites biosynthesis, transport and catabolism	Alcohol dehydrogenase GroES-like domain	Probable cinnamyl alcohol dehydrogenase 1 OS=Arabidopsis thaliana OX=3702 GN=CAD1 PE=2 SV=1	C	Energy production and conversion	probable cinnamyl alcohol dehydrogenase 1 [Camellia sinensis]	molecular function: catalytic activity (GO:0003824)
CSS0033218	CSS0033218	LOC114267181	4.74294	2.95152	3.57374	32.0874	27.5723	27.5895	76.1374	80.7696	75.6682	2.93e-65	2.96211	up	1.21e-179	-4.30143	down	3.51e-68	-1.35563	down	[J]	Translation, ribosomal structure and biogenesis	Molecular Function: structural constituent of ribosome (GO:0003735);; Cellular Component: ribosome (GO:0005840);; Biological Process: translation (GO:0006412);;	K02893|1.3e-56|sind:105161439|K02893 large subunit ribosomal protein L23Ae | (RefSeq) 60S ribosomal protein L23a	Ribosome (ko03010)	[J]	Translation, ribosomal structure and biogenesis	Ribosomal protein L23, N-terminal domain	60S ribosomal protein L23a OS=Daucus carota OX=4039 GN=RPL23A PE=2 SV=1	J	Translation, ribosomal structure and biogenesis	60S ribosomal protein L23a-like [Camellia sinensis]	molecular function: structural molecule activity (GO:0005198);; cellular component: cell (GO:0005623);; cellular component: macromolecular complex (GO:0032991);; cellular component: organelle (GO:0043226);; cellular component: cell part (GO:0044464);; biological process: metabolic process (GO:0008152);; biological process: cellular process (GO:0009987)
CSS0015210	CSS0015210	LOC114282858	158.702	214.146	186.738	31.8429	39.0674	37.1214	5.99768	7.08416	6.83235	1.39e-58	-2.35598	down	1.41e-265	4.87382	up	3.34e-92	2.50342	up	[Q]	Secondary metabolites biosynthesis, transport and catabolism	Molecular Function: 9-cis-epoxycarotenoid dioxygenase activity (GO:0045549);; Molecular Function: metal ion binding (GO:0046872);;	K09840|1.7e-268|vvi:100232942|K09840 9-cis-epoxycarotenoid dioxygenase [EC:1.13.11.51] | (RefSeq) NCED1, NCED3; 9-cis-epoxycarotenoid dioxygenase 1	Carotenoid biosynthesis (ko00906)	[Q]	Secondary metabolites biosynthesis, transport and catabolism	Retinal pigment epithelial membrane protein	9-cis-epoxycarotenoid dioxygenase NCED1, chloroplastic OS=Solanum lycopersicum OX=4081 GN=NCED1 PE=1 SV=2	Q	Secondary metabolites biosynthesis, transport and catabolism	9-cis-epoxycarotenoid dioxygenase 1 [Camellia sinensis]	molecular function: catalytic activity (GO:0003824);; biological process: metabolic process (GO:0008152);; biological process: single-organism process (GO:0044699);; molecular function: binding (GO:0005488)
CSS0023077	CSS0023077	LOC114261577	6.27026	5.4897	5.33741	31.8188	36.228	35.1452	17.1808	15.4716	15.7692	4.52e-89	2.61209	up	1.41e-25	-1.44196	down	1.62e-28	1.15532	up	--	--	Biological Process: regulation of transcription, DNA-templated (GO:0006355);; Molecular Function: protein dimerization activity (GO:0046983);;	K18878|4.1e-34|cann:107866053|K18878 BHLH transcription factor Upa20 | (RefSeq) Upa20; transcription factor bHLH137-like	Plant-pathogen interaction (ko04626)	--	--	Helix-loop-helix DNA-binding domain	Transcription factor bHLH62 OS=Arabidopsis thaliana OX=3702 GN=BHLH62 PE=2 SV=1	K	Transcription	transcription factor bHLH62-like [Camellia sinensis]	biological process: biological regulation (GO:0065007);; molecular function: binding (GO:0005488)
CSS0013258	CSS0013258	LOC114288623	10.7707	7.32844	9.90232	31.4662	27.2735	29.7817	0.978022	0.375628	0.64213	9.9e-26	1.67407	up	2.01e-33	3.82937	up	3.85e-148	5.48309	up	--	--	Cellular Component: integral component of membrane (GO:0016021);;	--	--	[E]	Amino acid transport and metabolism	Transmembrane amino acid transporter protein	Probable amino acid permease 7 OS=Arabidopsis thaliana OX=3702 GN=AAP7 PE=2 SV=1	E	Amino acid transport and metabolism	probable amino acid permease 7 [Camellia sinensis]	cellular component: membrane (GO:0016020);; cellular component: membrane part (GO:0044425)
Camellia_sinensis_newGene_5114	--	--	5.48161	7.86616	6.2668	31.1977	25.6095	25.6532	0.066263	0	0.122627	1.02e-29	2.00956	up	2.02e-23	6.33712	up	2.69e-48	8.32919	up	--	--	--	--	--	--	--	--	--	--	--	--	--
Camellia_sinensis_newGene_5148	--	LOC114288369	0.654057	1.69083	0.34955	30.8403	26.8982	19.4905	4.35396	2.67405	2.64584	1.04e-32	4.82509	up	0.00347403	-1.75907	down	2.71e-36	3.04329	up	--	--	Cellular Component: spindle (GO:0005819);; Cellular Component: microtubule (GO:0005874);; Biological Process: activation of protein kinase activity (GO:0032147);; Biological Process: regulation of mitotic spindle organization (GO:0060236);;	K16812|5.96e-10|brp:103843685|K16812 targeting protein for Xklp2 | (RefSeq) protein TPX2	--	--	--	Targeting protein for Xklp2 (TPX2) domain	--	S	Function unknown	protein TPX2 isoform X1 [Camellia sinensis]	cellular component: cell (GO:0005623);; cellular component: organelle (GO:0043226);; cellular component: organelle part (GO:0044422);; cellular component: cell part (GO:0044464);; cellular component: supramolecular complex (GO:0099080);; biological process: biological regulation (GO:0065007)
CSS0041121	CSS0041121	--	9.19235	7.13055	5.45598	30.7693	32.0477	32.11	0.730723	0.945527	1.06424	6.63e-33	2.14215	up	1.16e-25	3.03163	up	2.21e-192	5.16259	up	--	--	--	K11642|1.5e-20|jre:109013771|K11642 chromodomain-helicase-DNA-binding protein 3 [EC:3.6.4.12] | (RefSeq) chromodomain-helicase-DNA-binding protein 3 homolog isoform X1	--	--	--	--	--	S	Function unknown	hypothetical protein HYC85_008094 [Camellia sinensis]	--
CSS0002446	CSS0002446	LOC114292016	10.3763	10.8914	12.4252	30.7101	32.2012	32.9441	5.69782	5.41337	5.9136	1.24e-34	1.52388	up	9.47e-12	1.04739	up	1.66e-140	2.55645	up	[I]	Lipid transport and metabolism	Biological Process: lipid metabolic process (GO:0006629);; Cellular Component: integral component of membrane (GO:0016021);; Molecular Function: oxidoreductase activity, acting on paired donors, with oxidation of a pair of donors resulting in the reduction of molecular oxygen to two molecules of water (GO:0016717);;	K10257|1.6e-215|vvi:100260414|K10257 acyl-lipid omega-3 desaturase [EC:1.14.19.25 1.14.19.35 1.14.19.36] | (RefSeq) omega-3 fatty acid desaturase, chloroplastic	--	--	--	Domain of unknown function (DUF3474)	Omega-3 fatty acid desaturase, chloroplastic OS=Sesamum indicum OX=4182 GN=FAD7 PE=2 SV=1	I	Lipid transport and metabolism	omega-3 fatty acid desaturase, chloroplastic-like [Camellia sinensis]	biological process: metabolic process (GO:0008152);; biological process: single-organism process (GO:0044699);; cellular component: membrane (GO:0016020);; cellular component: membrane part (GO:0044425);; molecular function: catalytic activity (GO:0003824)
Camellia_sinensis_newGene_11405	--	--	2.16847	1.2709	1.22963	30.705	34.0627	31.7203	0	0	0.13562	2.45e-114	4.48238	up	9.74e-09	5.14322	up	1.22e-47	9.62623	up	--	--	--	--	--	--	--	--	--	--	--	--	--
CSS0013626	CSS0013626	LOC114306078	75.8213	58.7854	82.0848	30.6461	33.3752	33.2765	12.9645	13.2347	13.9204	4.28e-14	-1.13718	down	4.96e-61	2.4908	up	4.64e-31	1.33902	up	[IQ]	Lipid transport and metabolism;; Secondary metabolites biosynthesis, transport and catabolism	Biological Process: fatty acid biosynthetic process (GO:0006633);; Molecular Function: phosphopantetheine binding (GO:0031177);;	K03955|3.5e-07|dct:110114489|K03955 NADH dehydrogenase (ubiquinone) 1 alpha/beta subcomplex 1, acyl-carrier protein | (RefSeq) acyl carrier protein 2, mitochondrial	Oxidative phosphorylation (ko00190)	[CIQ]	Energy production and conversion;; Lipid transport and metabolism;; Secondary metabolites biosynthesis, transport and catabolism	Phosphopantetheine attachment site	Acyl carrier protein 1, chloroplastic OS=Casuarina glauca OX=3522 GN=ACP1 PE=2 SV=1	I	Lipid transport and metabolism	acyl carrier protein 1, chloroplastic-like isoform X1 [Camellia sinensis]	biological process: metabolic process (GO:0008152);; biological process: cellular process (GO:0009987);; biological process: single-organism process (GO:0044699);; molecular function: binding (GO:0005488)
CSS0042559	CSS0042559	LOC114319276	10.3824	12.3615	10.8021	30.385	26.0092	25.9879	2.46129	1.47171	2.52619	2.06e-20	1.30951	up	7.64e-22	2.43359	up	2.47e-89	3.72643	up	[V]	Defense mechanisms	Molecular Function: antiporter activity (GO:0015297);; Cellular Component: integral component of membrane (GO:0016021);; Molecular Function: xenobiotic transporter activity (GO:0042910);;	K03327|8.1e-148|mesc:110630980|K03327 multidrug resistance protein, MATE family | (RefSeq) protein DETOXIFICATION 16-like isoform X1	--	[R]	General function prediction only	MatE	Protein DETOXIFICATION 16 OS=Arabidopsis thaliana OX=3702 GN=DTX16 PE=2 SV=1	V	Defense mechanisms	protein DETOXIFICATION 16-like isoform X1 [Camellia sinensis]	molecular function: transporter activity (GO:0005215);; biological process: localization (GO:0051179);; cellular component: membrane (GO:0016020);; cellular component: membrane part (GO:0044425)
CSS0007621	CSS0007621	LOC114283348	74.6105	56.7742	58.7386	30.0628	28.175	27.5707	5.19238	6.04273	5.62603	3.49e-20	-1.13025	down	5.15e-131	3.54971	up	9.74e-94	2.405	up	--	--	Cellular Component: nucleus (GO:0005634);; Biological Process: regulation of transcription, DNA-templated (GO:0006355);; Molecular Function: sequence-specific DNA binding (GO:0043565);;	K09338|2.5e-77|vvi:100241577|K09338 homeobox-leucine zipper protein | (RefSeq) homeobox-leucine zipper protein HAT5	--	[K]	Transcription	Homeodomain	Homeobox-leucine zipper protein HAT5 OS=Arabidopsis thaliana OX=3702 GN=HAT5 PE=1 SV=1	K	Transcription	homeobox-leucine zipper protein HAT5-like [Camellia sinensis]	cellular component: cell (GO:0005623);; cellular component: organelle (GO:0043226);; cellular component: cell part (GO:0044464);; biological process: biological regulation (GO:0065007);; molecular function: binding (GO:0005488)
CSS0037386	CSS0037386	LOC114258460	0.125145	0	0	30.0498	30.4316	31.5336	1.19204	1.24302	1.19683	7.83e-10	9.4313	up	4.72e-08	-4.67288	down	3.24e-229	4.71167	up	[QV]	Secondary metabolites biosynthesis, transport and catabolism;; Defense mechanisms	Molecular Function: monooxygenase activity (GO:0004497);; Molecular Function: iron ion binding (GO:0005506);; Molecular Function: oxidoreductase activity, acting on paired donors, with incorporation or reduction of molecular oxygen (GO:0016705);; Molecular Function: heme binding (GO:0020037);;	K13260|2.1e-195|qsu:112017252|K13260 isoflavone/4'-methoxyisoflavone 2'-hydroxylase [EC:1.14.14.90 1.14.14.89] | (RefSeq) cytochrome P450 81E8-like	Isoflavonoid biosynthesis (ko00943)	[Q]	Secondary metabolites biosynthesis, transport and catabolism	Cytochrome P450	Cytochrome P450 81Q32 OS=Catharanthus roseus OX=4058 GN=CYP81Q32 PE=2 SV=1	Q	Secondary metabolites biosynthesis, transport and catabolism	cytochrome P450 81E8-like [Camellia sinensis]	molecular function: catalytic activity (GO:0003824);; biological process: metabolic process (GO:0008152);; biological process: single-organism process (GO:0044699);; molecular function: binding (GO:0005488)
Camellia_sinensis_newGene_15753	--	LOC114268318	6.5979	5.98921	5.16345	29.7136	27.6889	27.1055	0.660346	1.20326	0.967722	1.66e-69	2.26572	up	2.06e-20	2.68828	up	2.64e-160	4.9441	up	[HC]	Coenzyme transport and metabolism;; Energy production and conversion	Molecular Function: FAD binding (GO:0071949);;	K09838|5.27e-13|mpp:MICPUCDRAFT_19991|K09838 zeaxanthin epoxidase [EC:1.14.15.21] | (RefSeq) ZEP1; zeaxanthin epoxidase	Carotenoid biosynthesis (ko00906)	[CR]	Energy production and conversion;; General function prediction only	FAD binding domain	Monooxygenase 1 OS=Arabidopsis thaliana OX=3702 GN=MO1 PE=2 SV=1	C	Energy production and conversion	monooxygenase 1-like isoform X1 [Camellia sinensis]	molecular function: binding (GO:0005488)
CSS0049693	CSS0049693	LOC114267143	594.969	424.931	470.46	29.4085	29.7205	27.6179	100.049	166.823	126.791	1.18e-236	-4.08225	down	2.25e-26	1.97563	up	8.83e-39	-2.12186	down	--	--	Cellular Component: nucleus (GO:0005634);; Biological Process: regulation of transcription, DNA-templated (GO:0006355);; Molecular Function: sequence-specific DNA binding (GO:0043565);;	K09338|5.8e-60|qsu:111993269|K09338 homeobox-leucine zipper protein | (RefSeq) homeobox-leucine zipper protein ATHB-12-like	--	[K]	Transcription	Homeodomain	Homeobox-leucine zipper protein ATHB-7 OS=Arabidopsis thaliana OX=3702 GN=ATHB-7 PE=1 SV=2	K	Transcription	LOW QUALITY PROTEIN: homeobox-leucine zipper protein ATHB-12-like [Camellia sinensis]	cellular component: cell (GO:0005623);; cellular component: organelle (GO:0043226);; cellular component: cell part (GO:0044464);; biological process: biological regulation (GO:0065007);; molecular function: binding (GO:0005488)
CSS0008963	CSS0008963	LOC114290633	10.1039	8.68451	12.6688	29.2663	24.1555	25.0178	1.36492	1.76689	1.51098	2.55e-15	1.32923	up	8.21e-34	2.81167	up	1.35e-158	4.1273	up	--	--	Molecular Function: ubiquitin-protein transferase activity (GO:0004842);; Biological Process: interstrand cross-link repair (GO:0036297);; Cellular Component: Fanconi anaemia nuclear complex (GO:0043240);;	K10606|2.4e-127|qsu:112016108|K10606 E3 ubiquitin-protein ligase FANCL [EC:2.3.2.27] | (RefSeq) E3 ubiquitin-protein ligase FANCL isoform X1	Ubiquitin mediated proteolysis (ko04120)	[O]	Posttranslational modification, protein turnover, chaperones	FANCL C-terminal domain	--	O	Posttranslational modification, protein turnover, chaperones	E3 ubiquitin-protein ligase FANCL isoform X1 [Camellia sinensis]	molecular function: catalytic activity (GO:0003824);; biological process: metabolic process (GO:0008152);; biological process: cellular process (GO:0009987);; biological process: response to stimulus (GO:0050896);; cellular component: cell (GO:0005623);; cellular component: membrane-enclosed lumen (GO:0031974);; cellular component: macromolecular complex (GO:0032991);; cellular component: organel…
CSS0021400	CSS0021400	LOC114273609	131.928	137.161	152.598	29.1719	33.7504	32.3577	297.768	333.73	304.775	9.67e-77	-2.12826	down	1.41e-25	-1.08926	down	1.35e-301	-3.23215	down	[R]	General function prediction only	--	K01456|5.5e-107|pavi:110759676|K01456 peptide-N4-(N-acetyl-beta-glucosaminyl)asparagine amidase [EC:3.5.1.52] | (RefSeq) peptide-N(4)-(N-acetyl-beta- glucosaminyl)asparagine amidase-like	Protein processing in endoplasmic reticulum (ko04141)	[C]	Energy production and conversion	Aldo/keto reductase family	Probable aldo-keto reductase 2 OS=Oryza sativa subsp. indica OX=39946 GN=OsI_15387 PE=3 SV=1	C	Energy production and conversion	probable aldo-keto reductase 2 [Camellia sinensis]	--
CSS0021088	CSS0021088	--	11.3988	7.3728	7.60128	28.9162	31.4627	31.0119	0.841819	0.609361	0.609959	7.15e-18	1.80913	up	5.05e-19	3.70642	up	7.85e-72	5.50008	up	--	--	Cellular Component: integral component of membrane (GO:0016021);;	--	--	--	--	Protein of unknown function, DUF594	--	S	Function unknown	hypothetical protein HYC85_015414 [Camellia sinensis]	cellular component: membrane (GO:0016020);; cellular component: membrane part (GO:0044425)
CSS0035164	CSS0035164	LOC114263331	13.5904	12.2918	14.392	28.4148	26.5786	25.4295	62.4356	64.9078	60.7398	6.78e-21	1.01195	up	6.98e-100	-2.16209	down	3.68e-68	-1.16514	down	[M]	Cell wall/membrane/envelope biogenesis	Molecular Function: protein kinase activity (GO:0004672);; Molecular Function: ATP binding (GO:0005524);; Cellular Component: integral component of membrane (GO:0016021);;	K13459|5.7e-45|jcu:105634805|K13459 disease resistance protein RPS2 | (RefSeq) probable disease resistance protein At1g12280 isoform X1	Plant-pathogen interaction (ko04626)	[T]	Signal transduction mechanisms	Protein kinase domain	Rust resistance kinase Lr10 OS=Triticum aestivum OX=4565 GN=LRK10 PE=2 SV=1	T	Signal transduction mechanisms	rust resistance kinase Lr10-like [Camellia sinensis]	molecular function: catalytic activity (GO:0003824);; biological process: metabolic process (GO:0008152);; biological process: cellular process (GO:0009987);; molecular function: binding (GO:0005488);; cellular component: membrane (GO:0016020);; cellular component: membrane part (GO:0044425)
CSS0009803	CSS0009803	--	7.4242	7.10496	5.66849	28.0786	29.0714	30.1901	2.80193	3.45772	2.77286	1.84e-52	2.13156	up	4e-08	1.21373	up	2.15e-129	3.33142	up	--	--	--	K11642|2.7e-19|spen:107032524|K11642 chromodomain-helicase-DNA-binding protein 3 [EC:3.6.4.12] | (RefSeq) protein CHROMATIN REMODELING 4-like	--	--	--	--	--	S	Function unknown	hypothetical protein HYC85_008094 [Camellia sinensis]	--
CSS0027594	CSS0027594	--	16.1585	12.6416	18.4488	28.0357	34.2769	36.7533	0.172343	0.004935	0.024812	1.99e-05	1.08644	up	7.97e-15	6.41642	up	6.88e-22	7.48767	up	--	--	Molecular Function: ATP binding (GO:0005524);; Molecular Function: hydrolase activity, acting on ester bonds (GO:0016788);; Molecular Function: ATPase activity (GO:0016887);;	K01206|9.7e-08|eus:EUTSA_v10018726mg|K01206 alpha-L-fucosidase [EC:3.2.1.51] | (RefSeq) hypothetical protein	Other glycan degradation (ko00511)	--	--	GDSL-like Lipase/Acylhydrolase	GDSL esterase/lipase LIP-4 OS=Arabidopsis thaliana OX=3702 GN=LIP4 PE=2 SV=1	S	Function unknown	hypothetical protein HYC85_010133 [Camellia sinensis]	molecular function: binding (GO:0005488);; molecular function: catalytic activity (GO:0003824)
CSS0014864	CSS0014864	LOC114270583	11.2599	7.07066	10.1032	27.8236	23.7732	23.698	3.18993	4.24556	4.02577	4.1e-12	1.41754	up	2.3e-06	1.36329	up	1.8e-52	2.76809	up	--	--	Cellular Component: integral component of membrane (GO:0016021);;	K00558|2.3e-07|mdm:103452459|K00558 DNA (cytosine-5)-methyltransferase 1 [EC:2.1.1.37] | (RefSeq) DNA (cytosine-5)-methyltransferase CMT3	Cysteine and methionine metabolism (ko00270)	--	--	--	--	S	Function unknown	uncharacterized protein LOC114270583 [Camellia sinensis]	cellular component: membrane (GO:0016020);; cellular component: membrane part (GO:0044425)
CSS0003591	CSS0003591	LOC114255810	2.82024	3.61178	4.13204	27.5849	26.2132	30.5096	9.64139	7.84855	7.83764	5.75e-55	3.00737	up	2.26e-06	-1.19874	down	2.71e-36	1.79213	up	--	--	Cellular Component: cell wall (GO:0005618);; Molecular Function: manganese ion binding (GO:0030145);; Molecular Function: nutrient reservoir activity (GO:0045735);; Cellular Component: apoplast (GO:0048046);;	--	--	--	--	Cupin	Germin-like protein subfamily 2 member 1 OS=Arabidopsis thaliana OX=3702 GN=GLP4 PE=2 SV=2	S	Function unknown	germin-like protein subfamily 2 member 1 [Camellia sinensis]	cellular component: cell (GO:0005623);; cellular component: cell part (GO:0044464);; molecular function: binding (GO:0005488);; molecular function: nutrient reservoir activity (GO:0045735);; cellular component: extracellular region (GO:0005576)
CSS0030116	CSS0030116	LOC114300745	8.1988	7.66252	6.31732	26.7758	28.1222	26.8331	1.54626	1.81126	0.775596	3.85e-28	1.89484	up	6.64e-11	2.43718	up	1.3e-67	4.3164	up	--	--	--	--	--	--	--	Domain of unknown function (DUF4598)	--	S	Function unknown	suppressor protein SRP40-like [Camellia sinensis]	--
CSS0028575	CSS0028575	LOC114296978	9.2114	6.06903	4.59048	26.7088	22.383	23.7485	1.40925	1.77447	1.92597	2.86e-14	1.88791	up	4.49e-08	2.00744	up	4.26e-79	3.88352	up	--	--	Cellular Component: nucleus (GO:0005634);; Biological Process: regulation of transcription, DNA-templated (GO:0006355);; Molecular Function: sequence-specific DNA binding (GO:0043565);;	K09338|3.8e-65|nnu:104597118|K09338 homeobox-leucine zipper protein | (RefSeq) homeobox-leucine zipper protein ATHB-13-like	--	[K]	Transcription	Homeobox associated leucine zipper	Homeobox-leucine zipper protein ATHB-13 OS=Arabidopsis thaliana OX=3702 GN=ATHB-13 PE=2 SV=2	K	Transcription	homeobox-leucine zipper protein ATHB-13-like isoform X1 [Camellia sinensis]	cellular component: cell (GO:0005623);; cellular component: organelle (GO:0043226);; cellular component: cell part (GO:0044464);; biological process: biological regulation (GO:0065007);; molecular function: binding (GO:0005488)
CSS0049726	CSS0049726	LOC114299972	4.00678	4.05935	3.75628	26.293	23.7168	24.1091	12.0498	10.1001	7.84062	3.61e-24	2.659	up	0.000655508	-1.28954	down	1.2e-08	1.35316	up	[C]	Energy production and conversion	Molecular Function: malate dehydrogenase (decarboxylating) (NAD+) activity (GO:0004471);; Molecular Function: metal ion binding (GO:0046872);; Molecular Function: NAD binding (GO:0051287);;	K00028|3.6e-21|cam:101495744|K00028 malate dehydrogenase (decarboxylating) [EC:1.1.1.39] | (RefSeq) NAD-dependent malic enzyme 59 kDa isoform, mitochondrial	Pyruvate metabolism (ko00620);; Carbon fixation in photosynthetic organisms (ko00710);; Carbon metabolism (ko01200)	[C]	Energy production and conversion	Malic enzyme, NAD binding domain	NAD-dependent malic enzyme 2, mitochondrial OS=Arabidopsis thaliana OX=3702 GN=NAD-ME2 PE=1 SV=1	C	Energy production and conversion	NAD-dependent malic enzyme 59 kDa isoform, mitochondrial-like [Camellia sinensis]	molecular function: catalytic activity (GO:0003824);; biological process: metabolic process (GO:0008152);; biological process: single-organism process (GO:0044699);; molecular function: binding (GO:0005488)
CSS0029998	CSS0029998	LOC114314023	9.49257	8.76369	12.1882	25.8773	29.1771	27.9689	0	0	0.259453	1.16e-14	1.46186	up	4.4e-21	6.89761	up	5.98e-35	8.34724	up	--	--	--	--	--	--	--	--	--	S	Function unknown	uncharacterized protein LOC114314023 [Camellia sinensis]	--
CSS0008177	CSS0008177	--	5.80537	4.82543	4.50859	25.7908	23.2187	23.5676	49.6625	62.3076	61.3439	9.84e-64	2.2726	up	2.91e-122	-3.45402	down	2.01e-28	-1.19614	down	--	--	Cellular Component: integral component of membrane (GO:0016021);; Molecular Function: metal ion binding (GO:0046872);; Biological Process: oxidation-reduction process (GO:0055114);;	--	--	[T]	Signal transduction mechanisms	Protein of unknown function (DUF568)	Cytochrome b561 and DOMON domain-containing protein At5g35735 OS=Arabidopsis thaliana OX=3702 GN=At5g35735 PE=2 SV=1	S	Function unknown	hypothetical protein HYC85_011808 [Camellia sinensis]	cellular component: membrane (GO:0016020);; cellular component: membrane part (GO:0044425);; molecular function: binding (GO:0005488);; biological process: metabolic process (GO:0008152);; biological process: single-organism process (GO:0044699)
CSS0000181	CSS0000181	LOC114280868	15.2097	6.46399	11.3902	25.6703	26.6908	27.0747	109.472	81.1113	118.415	6.88e-06	1.28288	up	1.35e-35	-3.16149	down	2.46e-41	-1.89386	down	--	--	Cellular Component: cell wall (GO:0005618);; Cellular Component: integral component of membrane (GO:0016021);; Molecular Function: manganese ion binding (GO:0030145);; Molecular Function: nutrient reservoir activity (GO:0045735);; Cellular Component: apoplast (GO:0048046);;	K00384|1.2e-14|vvi:109124153|K00384 thioredoxin reductase (NADPH) [EC:1.8.1.9] | (RefSeq) thioredoxin reductase 1-like	Selenocompound metabolism (ko00450)	--	--	Cupin	Putative germin-like protein 2-1 OS=Oryza sativa subsp. japonica OX=39947 GN=Os02g0491600 PE=3 SV=1	S	Function unknown	putative germin-like protein 2-1 [Camellia sinensis]	cellular component: cell (GO:0005623);; cellular component: cell part (GO:0044464);; cellular component: membrane (GO:0016020);; cellular component: membrane part (GO:0044425);; molecular function: binding (GO:0005488);; molecular function: nutrient reservoir activity (GO:0045735);; cellular component: extracellular region (GO:0005576)
CSS0029083	CSS0029083	--	3.86852	2.71154	3.89391	25.5439	26.9032	27.7427	0	0.107005	0	2.82e-62	2.94682	up	1.74e-12	6.67779	up	4.95e-29	9.61572	up	[M]	Cell wall/membrane/envelope biogenesis	Molecular Function: carbohydrate derivative binding (GO:0097367);; Biological Process: carbohydrate derivative metabolic process (GO:1901135);;	K00820|7.0e-153|sind:105169380|K00820 glutamine---fructose-6-phosphate transaminase (isomerizing) [EC:2.6.1.16] | (RefSeq) glutamine--fructose-6-phosphate aminotransferase [isomerizing] 2	Alanine, aspartate and glutamate metabolism (ko00250);; Amino sugar and nucleotide sugar metabolism (ko00520)	[M]	Cell wall/membrane/envelope biogenesis	SIS domain	Glutamine--fructose-6-phosphate aminotransferase [isomerizing] OS=Cyanidium caldarium OX=2771 GN=glmS PE=3 SV=3	M	Cell wall/membrane/envelope biogenesis	hypothetical protein HYC85_010396 [Camellia sinensis]	molecular function: binding (GO:0005488);; biological process: metabolic process (GO:0008152)
CSS0012143	CSS0012143	LOC114289313	2.55447	1.80943	1.90521	25.2822	24.3544	22.7156	0.085802	0.12802	0.25695	2.32e-124	3.54004	up	1.32e-15	3.72481	up	2.73e-126	7.25926	up	[T]	Signal transduction mechanisms	Molecular Function: protein kinase activity (GO:0004672);; Molecular Function: ATP binding (GO:0005524);; Cellular Component: integral component of membrane (GO:0016021);;	K13415|5.5e-34|soe:110781098|K13415 protein brassinosteroid insensitive 1 [EC:2.7.10.1 2.7.11.1] | (RefSeq) systemin receptor SR160	Plant hormone signal transduction (ko04075)	--	--	Protein kinase domain	Probable inactive receptor kinase At2g26730 OS=Arabidopsis thaliana OX=3702 GN=At2g26730 PE=1 SV=1	T	Signal transduction mechanisms	probable inactive receptor kinase At2g26730 isoform X1 [Camellia sinensis]	molecular function: catalytic activity (GO:0003824);; biological process: metabolic process (GO:0008152);; biological process: cellular process (GO:0009987);; molecular function: binding (GO:0005488);; cellular component: membrane (GO:0016020);; cellular component: membrane part (GO:0044425)
CSS0031785	CSS0031785	LOC114286357	4.73109	5.38774	4.77241	25.1194	22.6327	24.0838	12.4624	10.7941	11.3955	3.01e-95	2.28335	up	8.52e-18	-1.1564	down	1.52e-39	1.11138	up	--	--	Molecular Function: calmodulin binding (GO:0005516);; Biological Process: defense response (GO:0006952);; Biological Process: response to biotic stimulus (GO:0009607);; Cellular Component: integral component of membrane (GO:0016021);;	K08472|3.4e-255|jre:109013367|K08472 mlo protein | (RefSeq) MLO-like protein 11	--	--	--	Mlo family	MLO-like protein 11 OS=Arabidopsis thaliana OX=3702 GN=MLO11 PE=2 SV=1	D	Cell cycle control, cell division, chromosome partitioning	MLO-like protein 11 [Camellia sinensis]	molecular function: binding (GO:0005488);; biological process: response to stimulus (GO:0050896);; cellular component: membrane (GO:0016020);; cellular component: membrane part (GO:0044425)
CSS0013141	CSS0013141	LOC114271468	5.02024	3.39942	3.42969	24.9323	25.919	24.4792	0	0.192623	0.159109	1.19e-36	2.67791	up	6.12e-11	5.02411	up	3.8e-35	7.69793	up	--	--	Cellular Component: integral component of membrane (GO:0016021);;	--	--	--	--	PLAC8 family	--	S	Function unknown	uncharacterized protein LOC114271468 [Camellia sinensis]	cellular component: membrane (GO:0016020);; cellular component: membrane part (GO:0044425)
CSS0006932	CSS0006932	LOC114297749	6.61108	7.36294	7.98327	24.5224	27.3107	25.3951	2.73177	2.69634	2.30464	5.51e-30	1.8285	up	8.22e-10	1.55171	up	1.45e-84	3.36462	up	--	--	Molecular Function: zinc ion binding (GO:0008270);; Cellular Component: integral component of membrane (GO:0016021);;	K16281|1.5e-78|nau:109222800|K16281 RING-H2 zinc finger protein RHA1 | (RefSeq) E3 ubiquitin-protein ligase RHA1B	--	[O]	Posttranslational modification, protein turnover, chaperones	Ring finger domain	Brassinosteroid-responsive RING protein 1 OS=Arabidopsis thaliana OX=3702 GN=BRH1 PE=2 SV=1	O	Posttranslational modification, protein turnover, chaperones	E3 ubiquitin-protein ligase RHA1B-like, partial [Camellia sinensis]	molecular function: binding (GO:0005488);; cellular component: membrane (GO:0016020);; cellular component: membrane part (GO:0044425)
CSS0015382	CSS0015382	--	2.96335	4.11639	4.52307	24.1619	23.5961	24.2846	8.09337	8.91901	9.18141	2.79e-51	2.64399	up	1.35e-07	-1.10878	down	6.75e-56	1.52076	up	--	--	Cellular Component: integral component of membrane (GO:0016021);;	K17086|0.0e+00|vvi:100246599|K17086 transmembrane 9 superfamily member 2/4 | (RefSeq) transmembrane 9 superfamily member 11	--	[U]	Intracellular trafficking, secretion, and vesicular transport	Endomembrane protein 70	Transmembrane 9 superfamily member 11 OS=Arabidopsis thaliana OX=3702 GN=TMN11 PE=2 SV=1	S	Function unknown	hypothetical protein TEA_021167 [Camellia sinensis var. sinensis]	cellular component: membrane (GO:0016020);; cellular component: membrane part (GO:0044425)
CSS0025175	CSS0025175	--	9.7095	13.5916	14.4944	23.5818	28.8778	28.7691	6.96939	4.7646	6.11988	3.66e-08	1.11974	up	1.43e-06	1.14432	up	9.98e-40	2.24876	up	--	--	Cellular Component: cellular_component (GO:0005575);; Cellular Component: cell wall (GO:0005618);; Cellular Component: cell (GO:0005623);; Cellular Component: plasma membrane (GO:0005886);; Biological Process: multicellular organism development (GO:0007275);; Biological Process: biological_process (GO:0008150);; Cellular Component: membrane (GO:0016020);; Biological Process: root system developme…	--	--	--	--	Fasciclin domain	Fasciclin-like arabinogalactan protein 1 OS=Arabidopsis thaliana OX=3702 GN=FLA1 PE=1 SV=1	M	Cell wall/membrane/envelope biogenesis	hypothetical protein HYC85_014811 [Camellia sinensis]	cellular component: cell (GO:0005623);; cellular component: cell part (GO:0044464);; cellular component: membrane (GO:0016020);; biological process: multicellular organismal process (GO:0032501);; biological process: developmental process (GO:0032502);; biological process: single-organism process (GO:0044699);; cellular component: membrane part (GO:0044425)
CSS0017011	CSS0017011	LOC114258548	7.95584	8.61335	13.8398	23.3979	21.1206	19.9947	1.3221	2.92152	1.86528	0.00189746	1.08714	up	3.65e-05	2.34543	up	4.38e-17	3.42075	up	--	--	--	--	--	--	--	--	Small acidic protein 1 OS=Arabidopsis thaliana OX=3702 GN=SMAP1 PE=1 SV=1	S	Function unknown	small acidic protein 1 [Camellia sinensis]	--
CSS0029228	CSS0029228	LOC114305599	0.759239	0.80349	0.803046	23.2684	23.8551	23.1813	5.69969	6.55323	6.50997	2.98e-165	4.89502	up	3.83e-34	-2.91347	down	1.18e-68	1.96693	up	[K]	Transcription	Molecular Function: O-methyltransferase activity (GO:0008171);; Biological Process: methylation (GO:0032259);; Molecular Function: protein dimerization activity (GO:0046983);;	K13390|1.1e-100|psom:113338827|K13390 (R,S)-reticuline 7-O-methyltransferase [EC:2.1.1.291] | (RefSeq) (R,S)-reticuline 7-O-methyltransferase	Isoquinoline alkaloid biosynthesis (ko00950)	[R]	General function prediction only	O-methyltransferase domain	Xanthohumol 4-O-methyltransferase OS=Humulus lupulus OX=3486 GN=OMT2 PE=1 SV=1	S	Function unknown	xanthohumol 4-O-methyltransferase-like [Camellia sinensis]	molecular function: catalytic activity (GO:0003824);; biological process: metabolic process (GO:0008152);; molecular function: binding (GO:0005488)
CSS0023795	CSS0023795	LOC114257187	0.194876	0.033485	0.038389	23.1488	26.8316	27.0581	13.2503	12.9504	12.649	7.36e-101	8.10578	up	4.22e-75	-7.03948	down	1.65e-21	1.05187	up	--		Molecular Function: protein serine/threonine kinase activity (GO:0004674);; Molecular Function: ATP binding (GO:0005524);; Cellular Component: integral component of membrane (GO:0016021);;	K13459|1.1e-50|jcu:105634805|K13459 disease resistance protein RPS2 | (RefSeq) probable disease resistance protein At1g12280 isoform X1	Plant-pathogen interaction (ko04626)	--	--	Protein kinase domain	Rust resistance kinase Lr10 OS=Triticum aestivum OX=4565 GN=LRK10 PE=2 SV=1	T	Signal transduction mechanisms	rust resistance kinase Lr10-like [Camellia sinensis]	molecular function: catalytic activity (GO:0003824);; biological process: metabolic process (GO:0008152);; biological process: cellular process (GO:0009987);; molecular function: binding (GO:0005488);; cellular component: membrane (GO:0016020);; cellular component: membrane part (GO:0044425)
Camellia_sinensis_newGene_21579	--	LOC114305380	4.16836	7.4908	6.62469	22.94	20.8989	20.0566	0.518046	0.226133	0.387707	3.52e-11	1.71771	up	1.77e-14	3.53921	up	2.35e-64	5.23592	up	--	--	Cellular Component: membrane (GO:0016020);; Molecular Function: hydrolase activity, acting on glycosyl bonds (GO:0016798);;	K07964|1.46e-35|tcc:18587757|K07964 heparanase [EC:3.2.1.166] | (RefSeq) heparanase-like protein 3	Glycosaminoglycan degradation (ko00531)	--	--	Glycosyl hydrolase family 79, N-terminal domain	Heparanase-like protein 3 OS=Arabidopsis thaliana OX=3702 GN=At5g34940 PE=2 SV=2	S	Function unknown	heparanase-like protein 3 [Camellia sinensis]	cellular component: membrane (GO:0016020);; molecular function: catalytic activity (GO:0003824)
Camellia_sinensis_newGene_6433	--	--	1.68176	1.32518	1.38936	22.896	23.1447	21.9635	5.60432	5.75649	6.53737	4.9e-209	3.90246	up	1.16e-29	-1.91069	down	3.18e-119	1.97827	up	--	--	Biological Process: defense response (GO:0006952);; Molecular Function: ADP binding (GO:0043531);;	K13457|1.13e-88|qsu:112007111|K13457 disease resistance protein RPM1 | (RefSeq) disease resistance protein RPM1-like	Plant-pathogen interaction (ko04626)	[T]	Signal transduction mechanisms	NB-ARC domain	Probable disease resistance RPP8-like protein 2 OS=Arabidopsis thaliana OX=3702 GN=RPP8L2 PE=3 SV=1	T	Signal transduction mechanisms	hypothetical protein TEA_017424 [Camellia sinensis var. sinensis]	biological process: response to stimulus (GO:0050896);; molecular function: binding (GO:0005488)
Camellia_sinensis_newGene_16979	--	--	2.85961	3.11945	1.40393	22.8942	22.5065	19.2096	0	0	0.204073	1.03e-29	3.13446	up	2.14e-07	5.16185	up	6.96e-28	8.289	up	--	--	Molecular Function: serine-type endopeptidase activity (GO:0004252);;	--	--	--	--	--	Subtilisin-like protease SBT1.2 OS=Arabidopsis thaliana OX=3702 GN=SBT1.2 PE=2 SV=1	O	Posttranslational modification, protein turnover, chaperones	hypothetical protein HYC85_032143 [Camellia sinensis]	molecular function: catalytic activity (GO:0003824);; biological process: metabolic process (GO:0008152)
CSS0045225	CSS0045225	LOC114308157	9.70435	7.21241	6.43828	22.87	23.2073	26.1132	2.20743	2.67041	2.33782	5.39e-23	1.64807	up	3.68e-16	1.74487	up	9.11e-136	3.37924	up	--	--	Cellular Component: nucleus (GO:0005634);; Molecular Function: zinc ion binding (GO:0008270);; Molecular Function: sequence-specific DNA binding (GO:0043565);; Biological Process: positive regulation of transcription, DNA-templated (GO:0045893);;	K09184|9.2e-30|vvi:104879571|K09184 GATA-binding protein, other eukaryote | (RefSeq) GATA transcription factor 8	--	[K]	Transcription	GATA zinc finger	GATA transcription factor 8 OS=Arabidopsis thaliana OX=3702 GN=GATA8 PE=1 SV=1	K	Transcription	GATA transcription factor 8-like [Camellia sinensis]	cellular component: cell (GO:0005623);; cellular component: organelle (GO:0043226);; cellular component: cell part (GO:0044464);; molecular function: binding (GO:0005488);; biological process: biological regulation (GO:0065007)
CSS0041511	CSS0041511	LOC114269950	4.27233	3.65426	1.82577	22.3924	24.453	23.2569	9.79156	12.7078	10.6321	2.85e-25	2.86644	up	9.16e-08	-1.71028	down	1.02e-13	1.14265	up	[IQR]	Lipid transport and metabolism;; Secondary metabolites biosynthesis, transport and catabolism;; General function prediction only	--	K13070|8.2e-66|dosa:Os04t0179200-01|K13070 momilactone-A synthase [EC:1.1.1.295] | (RefSeq) Os04g0179200, MAS, MOMILACTONE_A_SYNTHASE; Similar to Stem secoisolariciresinol dehydrogenase (Fragment).	Diterpenoid biosynthesis (ko00904)	[R]	General function prediction only	Enoyl-(Acyl carrier protein) reductase	Secoisolariciresinol dehydrogenase (Fragment) OS=Podophyllum peltatum OX=35933 PE=1 SV=1	S	Function unknown	secoisolariciresinol dehydrogenase-like [Camellia sinensis]	--
CSS0027294	CSS0027294	--	59.6172	73.4411	85.6556	22.3205	25.0159	22.7515	0	0	0	1.08e-17	-1.62486	down	1.41e-22	11.9991	up	3.64e-17	10.3591	up	--	--	Molecular Function: polynucleotide adenylyltransferase activity (GO:0004652);; Biological Process: RNA polyadenylation (GO:0043631);;	K15436|3.5e-43|nau:109243454|K15436 transportin-3 | (RefSeq) transportin MOS14 isoform X1	--	[U]	Intracellular trafficking, secretion, and vesicular transport	--	Transportin MOS14 OS=Arabidopsis thaliana OX=3702 GN=MOS14 PE=1 SV=1	U	Intracellular trafficking, secretion, and vesicular transport	hypothetical protein HYC85_032247 [Camellia sinensis]	molecular function: catalytic activity (GO:0003824);; biological process: metabolic process (GO:0008152);; biological process: cellular process (GO:0009987)
CSS0005203	CSS0005203	LOC114269158	0	0.042331	0	22.3164	19.3065	23.2861	3.55009	2.60931	2.66835	2.71e-23	10.5339	up	1.25e-11	-7.57924	down	9.04e-75	2.93332	up	--	--	Cellular Component: extracellular region (GO:0005576);; Cellular Component: cell wall (GO:0005618);; Biological Process: plant-type cell wall organization (GO:0009664);; Cellular Component: membrane (GO:0016020);;	K20628|2.3e-123|oeu:111367160|K20628 expansin | (RefSeq) expansin-A15-like	--	--	--	Expansin C-terminal domain	Expansin-A1 OS=Arabidopsis thaliana OX=3702 GN=EXPA1 PE=2 SV=1	G	Carbohydrate transport and metabolism	expansin-A15-like [Camellia sinensis]	cellular component: extracellular region (GO:0005576);; cellular component: cell (GO:0005623);; cellular component: cell part (GO:0044464);; biological process: cellular process (GO:0009987);; biological process: cellular component organization or biogenesis (GO:0071840);; cellular component: membrane (GO:0016020)
CSS0022757	CSS0022757	LOC114296557	9.99117	8.11693	7.51982	22.2388	21.1118	20.8846	41.5011	50.5085	44.4683	1.5e-20	1.34178	up	1.4e-57	-2.35333	down	1.2e-22	-1.02632	down	--	--	Molecular Function: DNA binding (GO:0003677);; Cellular Component: nucleus (GO:0005634);; Cellular Component: integral component of membrane (GO:0016021);;	K09422|2.0e-92|vvi:100233136|K09422 transcription factor MYB, plant | (RefSeq) MYBC2-L1; R2R3 Myb transcription factor C2 repressor motif protein	--	[K]	Transcription	Myb-like DNA-binding domain	Myb-related protein 308 OS=Antirrhinum majus OX=4151 GN=MYB308 PE=2 SV=1	K	Transcription	myb-related protein 308-like [Camellia sinensis]	molecular function: binding (GO:0005488);; cellular component: cell (GO:0005623);; cellular component: organelle (GO:0043226);; cellular component: cell part (GO:0044464);; cellular component: membrane (GO:0016020);; cellular component: membrane part (GO:0044425)
CSS0042531	CSS0042531	LOC114316783	1.44559	1.6274	1.08413	22.2241	21.8737	22.4936	5.99793	8.2144	6.88693	1.34e-49	3.97828	up	3.65e-09	-2.25094	down	1.58e-18	1.71261	up	--	--	Molecular Function: carbohydrate binding (GO:0030246);;	--	--	--	--	Jacalin-like lectin domain	Protein RESTRICTED TEV MOVEMENT 1 OS=Arabidopsis thaliana OX=3702 GN=RTM1 PE=1 SV=1	S	Function unknown	inactive protein RESTRICTED TEV MOVEMENT 1-like isoform X1 [Camellia sinensis]	molecular function: binding (GO:0005488)
CSS0033616	CSS0033616	LOC114280282	46.1284	42.691	33.5677	21.7541	18.0315	17.7829	0.356236	0	0	3.28e-10	-1.07091	down	7.87e-12	8.3459	up	7.56e-10	7.25967	up	--	--	Molecular Function: GTP binding (GO:0005525);;	K07937|1.1e-93|fve:101298631|K07937 ADP-ribosylation factor 1/2 | (RefSeq) ADP-ribosylation factor 1	Endocytosis (ko04144)	[U]	Intracellular trafficking, secretion, and vesicular transport	ADP-ribosylation factor family	ADP-ribosylation factor 1 OS=Oryza sativa subsp. japonica OX=39947 GN=Os01g0813400 PE=2 SV=3	S	Function unknown	ADP-ribosylation factor 1-like [Camellia sinensis]	molecular function: binding (GO:0005488)
CSS0006490	CSS0006490	--	1.95868	1.73	2.87479	21.7483	21.0324	18.6811	11.4875	8.46952	10.7884	3.82e-51	3.23236	up	1.61e-16	-2.15822	down	2.51e-13	1.05878	up	--	--	Cellular Component: endoplasmic reticulum membrane (GO:0005789);; Biological Process: endoplasmic reticulum organization (GO:0007029);; Cellular Component: integral component of membrane (GO:0016021);;	--	--	[S]	Function unknown	Jagunal, ER re-organisation during oogenesis	--	U	Intracellular trafficking, secretion, and vesicular transport	hypothetical protein HYC85_001071 [Camellia sinensis]	cellular component: cell (GO:0005623);; cellular component: membrane (GO:0016020);; cellular component: organelle (GO:0043226);; cellular component: organelle part (GO:0044422);; cellular component: membrane part (GO:0044425);; cellular component: cell part (GO:0044464);; biological process: cellular process (GO:0009987);; biological process: cellular component organization or biogenesis (GO:0071…
CSS0016584	CSS0016584	LOC114308510	49.6082	44.2884	49.8046	21.3779	17.0754	19.0906	100.679	139.459	114.864	1.42e-25	-1.3077	down	8.07e-18	-1.24517	down	1.22e-79	-2.56771	down	[E]	Amino acid transport and metabolism	Cellular Component: mitochondrion (GO:0005739);; Cellular Component: glycine cleavage complex (GO:0005960);; Biological Process: glycine decarboxylation via glycine cleavage system (GO:0019464);;	K02437|2.4e-76|jre:108994095|K02437 glycine cleavage system H protein | (RefSeq) glycine cleavage system H protein 3, mitochondrial	Glycine, serine and threonine metabolism (ko00260);; Glyoxylate and dicarboxylate metabolism (ko00630);; Carbon metabolism (ko01200)	[E]	Amino acid transport and metabolism	Glycine cleavage H-protein	Glycine cleavage system H protein, mitochondrial OS=Flaveria anomala OX=35877 GN=GDCSH PE=2 SV=1	E	Amino acid transport and metabolism	glycine cleavage system H protein, mitochondrial-like [Camellia sinensis]	cellular component: cell (GO:0005623);; cellular component: organelle (GO:0043226);; cellular component: cell part (GO:0044464);; cellular component: macromolecular complex (GO:0032991);; biological process: metabolic process (GO:0008152);; biological process: cellular process (GO:0009987);; biological process: single-organism process (GO:0044699)
Camellia_sinensis_newGene_5192	--	--	1.47111	2.1446	2.35591	21.3392	22.0571	20.8308	5.72665	5.68201	4.91023	3.71e-68	3.53483	up	8.17e-08	-1.48194	down	3.02e-61	2.0361	up	[G]	Carbohydrate transport and metabolism	Cellular Component: integral component of membrane (GO:0016021);; Biological Process: oxidation-reduction process (GO:0055114);;	K23232|6.13e-103|nsy:104218512|K23232 8-hydroxygeraniol dehydrogenase [EC:1.1.1.324] | (RefSeq) 8-hydroxygeraniol dehydrogenase-like isoform X1	Monoterpenoid biosynthesis (ko00902)	[Q]	Secondary metabolites biosynthesis, transport and catabolism	Zinc-binding dehydrogenase	Probable mannitol dehydrogenase OS=Fragaria ananassa OX=3747 GN=CAD PE=2 SV=1	Q	Secondary metabolites biosynthesis, transport and catabolism	hypothetical protein TEA_016360 [Camellia sinensis var. sinensis]	cellular component: membrane (GO:0016020);; cellular component: membrane part (GO:0044425);; biological process: metabolic process (GO:0008152);; biological process: single-organism process (GO:0044699)
CSS0050036	CSS0050036	LOC114296749	0.827725	0.187002	0.185723	21.0487	20.1864	15.9486	1.8615	2.68124	2.00927	3.18e-43	5.5247	up	0.000402267	-2.35433	down	5.79e-49	3.17105	up	[Q]	Secondary metabolites biosynthesis, transport and catabolism	Molecular Function: lactoylglutathione lyase activity (GO:0004462);; Molecular Function: metal ion binding (GO:0046872);;	--	--	--	--	Glyoxalase/Bleomycin resistance protein/Dioxygenase superfamily	--	S	Function unknown	uncharacterized protein LOC114296749 [Camellia sinensis]	molecular function: catalytic activity (GO:0003824);; molecular function: binding (GO:0005488)
Camellia_sinensis_newGene_4565	--	LOC114311808	33.3077	39.4928	56.4187	20.9652	18.3239	23.051	1.2171	0	1.72472	1.27e-06	-1.03986	down	0.000511098	5.50816	up	0.00434153	4.45407	up	--	--	Cellular Component: integral component of membrane (GO:0016021);;	--	--	--	--	--	--	--	--	late embryogenesis abundant protein D-29-like isoform X3 [Camellia sinensis]	cellular component: membrane (GO:0016020);; cellular component: membrane part (GO:0044425)
CSS0006356	CSS0006356	LOC114278262	8.47366	4.80531	7.19388	20.6796	17.5993	20.6831	2.41055	3.03523	1.67683	3.38e-10	1.53764	up	4.95e-05	1.55605	up	3.18e-36	3.08011	up	--	--	Cellular Component: integral component of membrane (GO:0016021);;	--	--	--	--	--	--	S	Function unknown	uncharacterized protein LOC114278262 isoform X1 [Camellia sinensis]	cellular component: membrane (GO:0016020);; cellular component: membrane part (GO:0044425)
CSS0043249	CSS0043249	LOC114315930	7.87043	7.80966	8.16391	20.6078	19.4657	20.169	2.18565	1.78193	2.87229	1.55e-30	1.35129	up	2.12e-16	1.8582	up	1.07e-81	3.19473	up	--	--	Molecular Function: ATP binding (GO:0005524);; Molecular Function: hydrolase activity, acting on ester bonds (GO:0016788);; Molecular Function: ATPase activity (GO:0016887);;	K01206|1.1e-76|csat:104750593|K01206 alpha-L-fucosidase [EC:3.2.1.51] | (RefSeq) alpha-L-fucosidase 3-like	Other glycan degradation (ko00511)	--	--	GDSL-like Lipase/Acylhydrolase	GDSL esterase/lipase At1g09390 OS=Arabidopsis thaliana OX=3702 GN=At1g09390 PE=2 SV=1	S	Function unknown	GDSL esterase/lipase At1g09390-like [Camellia sinensis]	molecular function: binding (GO:0005488);; molecular function: catalytic activity (GO:0003824)
CSS0024828	CSS0024828	LOC114301051	55.8831	43.7014	43.6936	20.5809	19.4996	18.507	5.29372	8.53408	9.07467	5.36e-25	-1.27224	down	1.12e-41	2.6999	up	4.31e-13	1.41283	up	--	--	Biological Process: spliceosomal complex assembly (GO:0000245);; Biological Process: RNA splicing, via transesterification reactions (GO:0000375);; Biological Process: RNA splicing, via transesterification reactions with bulged adenosine as nucleophile (GO:0000377);; Biological Process: mRNA splicing, via spliceosome (GO:0000398);; Molecular Function: molecular_function (GO:0003674);; Molecular F…	K12826|2.6e-128|nsy:104240106|K12826 splicing factor 3A subunit 2 | (RefSeq) splicing factor 3A subunit 2	Spliceosome (ko03040)	[A]	RNA processing and modification	Pre-mRNA-splicing factor SF3a complex subunit 2 (Prp11)	--	A	RNA processing and modification	splicing factor 3A subunit 2 [Camellia sinensis]	biological process: cellular process (GO:0009987);; biological process: cellular component organization or biogenesis (GO:0071840);; biological process: metabolic process (GO:0008152);; molecular function: binding (GO:0005488);; cellular component: cell (GO:0005623);; cellular component: cell part (GO:0044464);; cellular component: organelle (GO:0043226);; cellular component: organelle part (GO:0…
CSS0047250	CSS0047250	LOC114292416	0	0	0	20.4097	19.4584	17.3612	2.74213	2.99378	4.7473	8.15e-17	10.3609	up	1.47e-08	-7.84783	down	5.55e-20	2.50082	up	--	--	Cellular Component: integral component of membrane (GO:0016021);;	--	--	[I]	Lipid transport and metabolism	--	--	S	Function unknown	CTL-like protein DDB_G0274487 isoform X2 [Camellia sinensis]	cellular component: membrane (GO:0016020);; cellular component: membrane part (GO:0044425)
CSS0002357	CSS0002357	--	3.72753	4.50128	3.48615	20.4095	23.2156	23.8366	9.3011	8.70099	10.0153	1.15e-66	2.54292	up	1.34e-14	-1.19664	down	6.35e-34	1.33172	up	[R]	General function prediction only	Molecular Function: molecular_function (GO:0003674);; Molecular Function: catalytic activity (GO:0003824);; Molecular Function: ubiquitin-protein transferase activity (GO:0004842);; Cellular Component: cellular_component (GO:0005575);; Cellular Component: cell (GO:0005623);; Cellular Component: plasma membrane (GO:0005886);; Biological Process: cellular protein modification process (GO:0006464);;…	--	--	--	--	von Willebrand factor type A domain	E3 ubiquitin-protein ligase WAV3 OS=Arabidopsis thaliana OX=3702 GN=WAV3 PE=1 SV=1	S	Function unknown	hypothetical protein HYC85_008270 [Camellia sinensis]	molecular function: catalytic activity (GO:0003824);; cellular component: cell (GO:0005623);; cellular component: membrane (GO:0016020);; cellular component: cell part (GO:0044464);; biological process: metabolic process (GO:0008152);; biological process: cellular process (GO:0009987);; biological process: multicellular organismal process (GO:0032501);; biological process: developmental process (…
CSS0022547	CSS0022547	--	210.698	130.665	140.278	20.4011	13.6384	16.5714	42.8164	49.7618	48.3148	7.99e-67	-3.23362	down	1.87e-27	1.8282	up	7.48e-26	-1.42108	down	--	--	Molecular Function: phosphatidylinositol phospholipase C activity (GO:0004435);; Biological Process: lipid metabolic process (GO:0006629);; Biological Process: metal ion transport (GO:0030001);; Biological Process: intracellular signal transduction (GO:0035556);; Molecular Function: metal ion binding (GO:0046872);;	--	--	[P]	Inorganic ion transport and metabolism	Heavy-metal-associated domain	Heavy metal-associated isoprenylated plant protein 7 OS=Arabidopsis thaliana OX=3702 GN=HIPP07 PE=1 SV=1	S	Function unknown	hypothetical protein TEA_010844 [Camellia sinensis var. sinensis]	molecular function: catalytic activity (GO:0003824);; biological process: metabolic process (GO:0008152);; biological process: single-organism process (GO:0044699);; biological process: localization (GO:0051179);; biological process: cellular process (GO:0009987);; biological process: signaling (GO:0023052);; biological process: response to stimulus (GO:0050896);; biological process: biological r…
CSS0027046	CSS0027046	--	5.26011	5.21611	4.27604	20.3647	20.7812	19.7706	2.42458	1.93795	2.43028	5.55e-51	2.06126	up	3.58e-07	1.17156	up	2.85e-112	3.2171	up	--	--	Molecular Function: ADP binding (GO:0043531);;	K13459|8.0e-16|ghi:107947969|K13459 disease resistance protein RPS2 | (RefSeq) disease resistance protein At4g27190-like	Plant-pathogen interaction (ko04626)	--	--	--	--	S	Function unknown	hypothetical protein HYC85_029283 [Camellia sinensis]	molecular function: binding (GO:0005488)
CSS0017726	CSS0017726	--	8.84657	9.89961	9.13547	20.3386	17.4749	18.5475	1.80428	1.70106	1.74699	6.47e-13	1.02783	up	7.92e-28	2.45941	up	1.58e-84	3.47184	up	--	--	--	--	--	--	--	Myb/SANT-like DNA-binding domain	--	S	Function unknown	hypothetical protein HYC85_010254 [Camellia sinensis]	--
CSS0045714	CSS0045714	LOC114263955	5.422	4.0927	5.469	20.3352	21.4035	24.1642	13.0041	9.98863	10.4756	2.02e-23	2.15169	up	2.68e-05	-1.09714	down	1.24e-08	1.03961	up	--	--	Cellular Component: integral component of membrane (GO:0016021);; Molecular Function: transmembrane transporter activity (GO:0022857);;	K03444|2.7e-34|jre:109004537|K03444 MFS transporter, SP family, ERD6-like sugar transporter | (RefSeq) sugar transporter ERD6-like 5 isoform X1	--	[R]	General function prediction only	Sugar (and other) transporter	Sugar transporter ERD6-like 5 OS=Arabidopsis thaliana OX=3702 GN=At1g54730 PE=2 SV=2	G	Carbohydrate transport and metabolism	sugar transporter ERD6-like 5 isoform X6 [Camellia sinensis]	cellular component: membrane (GO:0016020);; cellular component: membrane part (GO:0044425);; molecular function: transporter activity (GO:0005215);; biological process: localization (GO:0051179)
CSS0002351	CSS0002351	LOC114311194	8.1463	7.5506	6.71797	20.2997	17.4852	11.237	48.2442	54.5641	48.7879	1.66e-06	1.13882	up	6.36e-95	-2.69633	down	2.35e-18	-1.57306	down	[Q]	Secondary metabolites biosynthesis, transport and catabolism	--	--	--	--	--	Glyoxalase/Bleomycin resistance protein/Dioxygenase superfamily	--	S	Function unknown	uncharacterized protein LOC114311194 [Camellia sinensis]	--
CSS0039251	CSS0039251	LOC114275394	42.7165	38.6635	38.6216	20.2233	18.6219	18.6562	6.03345	7.29429	6.09064	5.76e-32	-1.04503	down	6.42e-104	2.6845	up	8.91e-41	1.62468	up	[G]	Carbohydrate transport and metabolism	Molecular Function: 6-phosphofructokinase activity (GO:0003872);; Molecular Function: ATP binding (GO:0005524);; Cellular Component: cytoplasm (GO:0005737);; Biological Process: fructose 6-phosphate metabolic process (GO:0006002);; Molecular Function: metal ion binding (GO:0046872);; Molecular Function: diphosphate-fructose-6-phosphate 1-phosphotransferase activity (GO:0047334);;	K00895|1.4e-282|oeu:111373992|K00895 diphosphate-dependent phosphofructokinase [EC:2.7.1.90] | (RefSeq) pyrophosphate--fructose 6-phosphate 1-phosphotransferase subunit beta-like	Glycolysis / Gluconeogenesis (ko00010);; Pentose phosphate pathway (ko00030);; Fructose and mannose metabolism (ko00051)	[G]	Carbohydrate transport and metabolism	Phosphofructokinase	Pyrophosphate--fructose 6-phosphate 1-phosphotransferase subunit beta OS=Ricinus communis OX=3988 GN=PFP-BETA PE=3 SV=1	G	Carbohydrate transport and metabolism	pyrophosphate--fructose 6-phosphate 1-phosphotransferase subunit beta-like isoform X1 [Camellia sinensis]	molecular function: catalytic activity (GO:0003824);; biological process: metabolic process (GO:0008152);; biological process: cellular process (GO:0009987);; molecular function: binding (GO:0005488);; cellular component: cell (GO:0005623);; cellular component: cell part (GO:0044464)
Camellia_sinensis_newGene_5825	--	--	9.72442	11.3343	7.17426	19.837	20.462	21.287	0	0	0	1.36e-07	1.15745	up	1.59e-15	10.0331	up	4.63e-20	11.1753	up	--	--	--	--	--	--	--	--	--	--	--	--	--
CSS0039286	CSS0039286	LOC114318165	7.58084	8.27461	5.90329	19.5102	20.6434	24.7502	1.43867	2.19449	1.69663	2.19e-17	1.59461	up	8.34e-15	2.08619	up	4.33e-73	3.66714	up	[C]	Energy production and conversion	Molecular Function: hydrolase activity, acting on carbon-nitrogen (but not peptide) bonds, in linear amides (GO:0016811);;	K01455|6.7e-192|jcu:105639832|K01455 formamidase [EC:3.5.1.49] | (RefSeq) uncharacterized protein LOC105639832 isoform X2	Cyanoamino acid metabolism (ko00460);; Glyoxylate and dicarboxylate metabolism (ko00630);; Nitrogen metabolism (ko00910);; Carbon metabolism (ko01200)	--	--	Acetamidase/Formamidase family	--	C	Energy production and conversion	uncharacterized protein LOC114318165 isoform X2 [Camellia sinensis]	molecular function: catalytic activity (GO:0003824)
CSS0049942	CSS0049942	LOC114271835	66.5511	48.9206	60.6092	19.3455	14.8959	15.0311	839.005	929.025	763.823	1.58e-30	-1.8236	down	2.15e-190	-3.78665	down	0	-5.62645	down	--	--	Molecular Function: protein phosphatase inhibitor activity (GO:0004864);; Biological Process: defense response (GO:0006952);; Biological Process: abscisic acid-activated signaling pathway (GO:0009738);; Molecular Function: abscisic acid binding (GO:0010427);; Molecular Function: signaling receptor activity (GO:0038023);;	K05387|8.1e-16|peq:110030824|K05387 glutamate receptor, ionotropic, plant | (RefSeq) LOW QUALITY PROTEIN: glutamate receptor 2.3-like	--	--	--	Pathogenesis-related protein Bet v 1 family	Pathogenesis-related protein STH-2 OS=Solanum tuberosum OX=4113 GN=STH-2 PE=2 SV=1	S	Function unknown	pathogenesis-related protein STH-2-like [Camellia sinensis]	molecular function: molecular function regulator (GO:0098772);; biological process: biological regulation (GO:0065007);; biological process: response to stimulus (GO:0050896);; biological process: cellular process (GO:0009987);; biological process: signaling (GO:0023052);; biological process: single-organism process (GO:0044699);; molecular function: binding (GO:0005488);; molecular function: sig…
CSS0023009	CSS0023009	LOC114311083	52.3648	49.7946	52.1342	19.1018	24.2952	27.6318	244.124	257.137	228.14	1.4e-11	-1.09787	down	1.31e-134	-2.18048	down	4.38e-143	-3.29296	down	[Q]	Secondary metabolites biosynthesis, transport and catabolism	Molecular Function: oxidoreductase activity (GO:0016491);;	K19642|5.1e-131|qsu:112039897|K19642 D-galacturonate reductase [EC:1.1.1.365] | (RefSeq) D-galacturonate reductase-like	Ascorbate and aldarate metabolism (ko00053)	[R]	General function prediction only	Aldo/keto reductase family	D-galacturonate reductase OS=Fragaria ananassa OX=3747 GN=GALUR PE=1 SV=1	S	Function unknown	D-galacturonate reductase-like [Camellia sinensis]	molecular function: catalytic activity (GO:0003824)
CSS0014772	CSS0014772	LOC114300712	10.0157	10.7645	9.88892	19.0476	19.5566	22.0397	5.28142	5.17881	5.35091	4.76e-16	1.00124	up	8.16e-15	1.01508	up	3.41e-69	2.00161	up	--	--	Molecular Function: 1-phosphatidylinositol binding (GO:0005545);; Cellular Component: clathrin-coated vesicle (GO:0030136);; Molecular Function: clathrin binding (GO:0030276);; Biological Process: clathrin coat assembly (GO:0048268);;	K20043|3.9e-82|pper:18782014|K20043 clathrin coat assembly protein AP180 | (RefSeq) clathrin coat assembly protein AP180	--	[TU]	Signal transduction mechanisms;; Intracellular trafficking, secretion, and vesicular transport	ANTH domain	Putative clathrin assembly protein At2g25430 OS=Arabidopsis thaliana OX=3702 GN=At2g25430 PE=1 SV=2	U	Intracellular trafficking, secretion, and vesicular transport	putative clathrin assembly protein At2g25430 [Camellia sinensis]	molecular function: binding (GO:0005488);; cellular component: cell (GO:0005623);; cellular component: organelle (GO:0043226);; cellular component: cell part (GO:0044464);; biological process: cellular process (GO:0009987);; biological process: cellular component organization or biogenesis (GO:0071840)
Camellia_sinensis_newGene_924	--	--	4.68302	5.00018	7.11124	18.8709	13.2476	17.2127	28.7596	46.5504	31.6287	2.8e-11	1.54037	up	7.5e-28	-2.60485	down	7.37e-08	-1.07973	down	--	--	--	--	--	--	--	--	--	--	--	--	--
Camellia_sinensis_newGene_1587	--	LOC114263441	1.43701	1.70687	1.19294	18.7843	22.9007	21.0657	0.784365	0.34852	0.690556	1.44e-143	3.91228	up	0.00172784	1.10452	up	1.66e-178	4.99642	up	--	--	Biological Process: reproduction (GO:0000003);; Biological Process: developmental process involved in reproduction (GO:0003006);; Molecular Function: molecular_function (GO:0003674);; Molecular Function: nucleic acid binding (GO:0003676);; Molecular Function: DNA binding (GO:0003677);; Molecular Function: transcription factor activity, sequence-specific DNA binding (GO:0003700);; Molecular Functi…	--	--	--	--	--	Protein ENHANCED DOWNY MILDEW 2 OS=Arabidopsis thaliana OX=3702 GN=EDM2 PE=1 SV=1	S	Function unknown	protein ENHANCED DOWNY MILDEW 2-like isoform X2 [Camellia sinensis]	biological process: reproduction (GO:0000003);; biological process: reproductive process (GO:0022414);; biological process: developmental process (GO:0032502);; molecular function: binding (GO:0005488);; molecular function: nucleic acid binding transcription factor activity (GO:0001071);; biological process: biological regulation (GO:0065007);; cellular component: cell (GO:0005623);; cellular com…
CSS0012079	CSS0012079	LOC114310147	1.92063	2.47901	2.51736	18.6393	11.4656	19.1327	10.6587	3.59631	5.96941	5.54e-21	2.83022	up	0.00130755	-1.4694	down	0.000315626	1.34494	up	--	--	Cellular Component: endoplasmic reticulum (GO:0005783);; Cellular Component: Golgi apparatus (GO:0005794);; Cellular Component: TRAPP complex (GO:0030008);; Biological Process: Golgi vesicle transport (GO:0048193);;	K20280|9.9e-99|mesc:110600301|K20280 trafficking protein particle complex subunit 5 | (RefSeq) trafficking protein particle complex subunit 5	--	[U]	Intracellular trafficking, secretion, and vesicular transport	Transport protein particle (TRAPP) component	--	U	Intracellular trafficking, secretion, and vesicular transport	trafficking protein particle complex subunit 5-like isoform X5 [Camellia sinensis]	cellular component: cell (GO:0005623);; cellular component: organelle (GO:0043226);; cellular component: cell part (GO:0044464);; cellular component: macromolecular complex (GO:0032991);; biological process: localization (GO:0051179)
CSS0043596	CSS0043596	LOC114319797	0.644196	1.01748	0.508673	18.4991	19.7501	20.7937	1.67999	1.99186	2.11226	1.32e-108	4.77834	up	0.000111383	-1.35331	down	2.99e-138	3.40879	up	--	--	Cellular Component: extracellular region (GO:0005576);; Cellular Component: cell wall (GO:0005618);; Biological Process: plant-type cell wall organization (GO:0009664);; Cellular Component: membrane (GO:0016020);;	K20628|1.4e-123|jcu:105640551|K20628 expansin | (RefSeq) expansin-A1	--	--	--	Expansin C-terminal domain	Expansin-A15 OS=Arabidopsis thaliana OX=3702 GN=EXPA15 PE=2 SV=2	G	Carbohydrate transport and metabolism	expansin-A15-like [Camellia sinensis]	cellular component: extracellular region (GO:0005576);; cellular component: cell (GO:0005623);; cellular component: cell part (GO:0044464);; biological process: cellular process (GO:0009987);; biological process: cellular component organization or biogenesis (GO:0071840);; cellular component: membrane (GO:0016020)
CSS0005621	CSS0005621	LOC114308732	194.876	177.051	210.167	18.37	21.2543	21.9617	5.84654	6.07913	6.73273	5.79e-157	-3.22074	down	0	5.02266	up	1.59e-31	1.78662	up	--	--	Cellular Component: nucleus (GO:0005634);; Molecular Function: zinc ion binding (GO:0008270);; Molecular Function: sequence-specific DNA binding (GO:0043565);; Biological Process: positive regulation of transcription, DNA-templated (GO:0045893);;	K21630|7.6e-27|cmax:111478040|K21630 GATA-type zinc finger protein 1 | (RefSeq) GATA transcription factor 6-like	--	[K]	Transcription	GATA zinc finger	GATA transcription factor 2 OS=Arabidopsis thaliana OX=3702 GN=GATA2 PE=2 SV=1	K	Transcription	GATA transcription factor 4-like [Camellia sinensis]	cellular component: cell (GO:0005623);; cellular component: organelle (GO:0043226);; cellular component: cell part (GO:0044464);; molecular function: binding (GO:0005488);; biological process: biological regulation (GO:0065007)
CSS0042969	CSS0042969	LOC114275226	2.91912	2.57517	2.22443	18.3579	17.2024	17.2812	1.34086	0.533261	0.661255	5.44e-58	2.78049	up	0.000309739	1.6458	up	1.4e-65	4.40467	up	[G]	Carbohydrate transport and metabolism	Molecular Function: hydrolase activity, hydrolyzing O-glycosyl compounds (GO:0004553);; Cellular Component: cell wall (GO:0005618);; Biological Process: xyloglucan metabolic process (GO:0010411);; Molecular Function: xyloglucan:xyloglucosyl transferase activity (GO:0016762);; Biological Process: cell wall biogenesis (GO:0042546);; Cellular Component: apoplast (GO:0048046);; Biological Process: ce…	K08235|3.1e-159|gab:108452031|K08235 xyloglucan:xyloglucosyl transferase [EC:2.4.1.207] | (RefSeq) probable xyloglucan endotransglucosylase/hydrolase protein 32	--	--	--	Glycosyl hydrolases family 16	Probable xyloglucan endotransglucosylase/hydrolase protein 32 OS=Arabidopsis thaliana OX=3702 GN=XTH32 PE=2 SV=1	G	Carbohydrate transport and metabolism	probable xyloglucan endotransglucosylase/hydrolase protein 32 [Camellia sinensis]	molecular function: catalytic activity (GO:0003824);; cellular component: cell (GO:0005623);; cellular component: cell part (GO:0044464);; biological process: metabolic process (GO:0008152);; biological process: cellular process (GO:0009987);; biological process: cellular component organization or biogenesis (GO:0071840);; cellular component: extracellular region (GO:0005576)
CSS0016824	CSS0016824	--	5.95916	7.10049	7.10288	18.2728	17.9091	15.2051	0.544269	0.990651	0.696592	6.01e-15	1.36139	up	4.21e-22	3.21318	up	7.78e-71	4.56136	up	[QR]	Secondary metabolites biosynthesis, transport and catabolism;; General function prediction only	Biological Process: oxidation-reduction process (GO:0055114);;	K19825|3.2e-152|sind:105167157|K19825 2-alkenal reductase (NADP+) [EC:1.3.1.102] | (RefSeq) 2-alkenal reductase (NADP(+)-dependent)	--	[R]	General function prediction only	N-terminal domain of oxidoreductase	2-alkenal reductase (NADP(+)-dependent) OS=Nicotiana tabacum OX=4097 GN=DBR PE=1 SV=1	S	Function unknown	hypothetical protein TEA_021881 [Camellia sinensis var. sinensis]	biological process: metabolic process (GO:0008152);; biological process: single-organism process (GO:0044699)
CSS0022847	CSS0022847	LOC114264725	1.11245	0.771377	1.07536	18.1281	20.5405	20.1781	1.80995	3.35683	2.544	3.17e-84	4.30402	up	0.0020444	-1.30144	down	1.5e-43	2.9935	up	[R]	General function prediction only	Cellular Component: integral component of membrane (GO:0016021);; Biological Process: xylan biosynthetic process (GO:0045492);;	K18801|4.5e-46|smo:SELMODRAFT_57632|K18801 glucuronoxylan 4-O-methyltransferase [EC:2.1.1.112] | (RefSeq) hypothetical protein	--	--	--	Polysaccharide biosynthesis	Protein IRX15-LIKE OS=Arabidopsis thaliana OX=3702 GN=IRX15-L PE=2 SV=1	S	Function unknown	protein IRX15-LIKE-like [Camellia sinensis]	cellular component: membrane (GO:0016020);; cellular component: membrane part (GO:0044425);; biological process: metabolic process (GO:0008152);; biological process: cellular process (GO:0009987);; biological process: single-organism process (GO:0044699);; biological process: cellular component organization or biogenesis (GO:0071840)
CSS0009391	CSS0009391	--	39.7738	35.3215	34.6985	18.0661	17.141	17.5113	3.38581	3.88057	4.24209	7.79e-09	-1.04092	down	2.29e-38	3.29801	up	5.43e-15	2.24191	up	[CIR]	Energy production and conversion;; Lipid transport and metabolism;; General function prediction only	Molecular Function: FMN binding (GO:0010181);; Molecular Function: oxidoreductase activity (GO:0016491);;	K11517|9.8e-27|sind:105157823|K11517 (S)-2-hydroxy-acid oxidase [EC:1.1.3.15] | (RefSeq) peroxisomal (S)-2-hydroxy-acid oxidase GLO4 isoform X1	Glyoxylate and dicarboxylate metabolism (ko00630);; Carbon metabolism (ko01200);; Peroxisome (ko04146)	[C]	Energy production and conversion	FMN-dependent dehydrogenase	Peroxisomal (S)-2-hydroxy-acid oxidase GLO4 OS=Arabidopsis thaliana OX=3702 GN=GLO4 PE=2 SV=1	C	Energy production and conversion	Peroxisomal (S)-2-hydroxy-acid oxidase [Actinidia chinensis var. chinensis]	molecular function: binding (GO:0005488);; molecular function: catalytic activity (GO:0003824)
Camellia_sinensis_newGene_20720	--	--	8.96809	9.3847	6.86342	17.9534	18.448	17.2359	0.182207	0.309573	0.345261	5.22e-11	1.10604	up	7.18e-38	4.93129	up	3.46e-76	6.02423	up	--	--	--	--	--	--	--	--	--	--	--	--	--
Camellia_sinensis_newGene_7949	--	--	0.555969	0.744659	1.25493	17.8572	15.0986	16.6102	7.59789	6.84682	6.55279	5.17e-60	3.84185	up	3.12e-21	-2.63641	down	3.17e-22	1.18879	up	--	--	Molecular Function: solute:proton antiporter activity (GO:0015299);; Cellular Component: integral component of membrane (GO:0016021);;	--	--	[P]	Inorganic ion transport and metabolism	--	K(+) efflux antiporter 2, chloroplastic OS=Arabidopsis thaliana OX=3702 GN=KEA2 PE=1 SV=2	P	Inorganic ion transport and metabolism	hypothetical protein TEA_004815 [Camellia sinensis var. sinensis]	molecular function: transporter activity (GO:0005215);; biological process: single-organism process (GO:0044699);; biological process: localization (GO:0051179);; cellular component: membrane (GO:0016020);; cellular component: membrane part (GO:0044425)
CSS0011437	CSS0011437	--	5.26929	7.83426	5.97308	17.7904	18.2037	20.0032	0.596511	0.395152	1.00984	1.19e-13	1.56924	up	5.85e-16	3.28243	up	3.07e-64	4.83644	up	--	--	Molecular Function: protein binding (GO:0005515);;	--	--	--	--	PB1 domain	--	--	--	hypothetical protein TEA_016902 [Camellia sinensis var. sinensis]	molecular function: binding (GO:0005488)
CSS0044013	CSS0044013	--	4.96514	4.7216	4.19711	17.6182	16.8976	15.5187	2.14868	1.13949	1.40819	5.19e-42	1.86507	up	1.81e-08	1.61597	up	8.74e-68	3.4636	up	[R]	General function prediction only	Cellular Component: integral component of membrane (GO:0016021);;	K13696|9.5e-199|oeu:111410743|K13696 abhydrolase domain-containing protein 1/3 | (RefSeq) embryogenesis-associated protein EMB8	--	[R]	General function prediction only	Serine aminopeptidase, S33	Embryogenesis-associated protein EMB8 OS=Picea glauca OX=3330 GN=EMB8 PE=2 SV=1	S	Function unknown	hypothetical protein HYC85_002745 [Camellia sinensis]	cellular component: membrane (GO:0016020);; cellular component: membrane part (GO:0044425)
Camellia_sinensis_newGene_16562	--	LOC114301328	3.91509	6.8826	4.28112	17.6068	18.993	15.4764	0.245326	0.444347	0.278536	1.71e-10	1.77131	up	1.18e-13	3.65876	up	4.01e-57	5.41553	up	--	--	Cellular Component: integral component of membrane (GO:0016021);;	--	--	--	--	--	--	J	Translation, ribosomal structure and biogenesis	double-stranded RNA-binding protein 4-like [Camellia sinensis]	cellular component: membrane (GO:0016020);; cellular component: membrane part (GO:0044425)
CSS0001230	CSS0001230	LOC114306111	38.5697	33.3002	35.1163	17.5219	17.3411	17.5946	0.482141	0.758293	0.984993	4.1e-24	-1.01039	down	6.3e-166	5.63926	up	6.96e-109	4.61391	up	[H]	Coenzyme transport and metabolism	Molecular Function: molecular_function (GO:0003674);; Molecular Function: catalytic activity (GO:0003824);; Molecular Function: uroporphyrinogen decarboxylase activity (GO:0004853);; Cellular Component: cellular_component (GO:0005575);; Cellular Component: intracellular (GO:0005622);; Cellular Component: cell (GO:0005623);; Cellular Component: cytoplasm (GO:0005737);; Cellular Component: cytosol …	K01599|1.7e-197|vvi:100257034|K01599 uroporphyrinogen decarboxylase [EC:4.1.1.37] | (RefSeq) uroporphyrinogen decarboxylase	Porphyrin and chlorophyll metabolism (ko00860)	[H]	Coenzyme transport and metabolism	Uroporphyrinogen decarboxylase (URO-D)	Uroporphyrinogen decarboxylase, chloroplastic OS=Nicotiana tabacum OX=4097 GN=DCUP PE=1 SV=1	H	Coenzyme transport and metabolism	uroporphyrinogen decarboxylase [Camellia sinensis]	molecular function: catalytic activity (GO:0003824);; cellular component: cell (GO:0005623);; cellular component: cell part (GO:0044464);; biological process: metabolic process (GO:0008152);; biological process: cellular process (GO:0009987);; biological process: single-organism process (GO:0044699);; cellular component: organelle (GO:0043226);; cellular component: organelle part (GO:0044422);; b…
Camellia_sinensis_newGene_1756	--	LOC114305953	6.99393	9.85051	11.4968	17.521	15.5008	16.4004	4.4205	4.76344	4.61246	1.51e-14	1.17829	up	4e-09	1.24213	up	2.27e-64	2.40628	up	--	--	--	--	--	--	--	--	--	--	--	uncharacterized protein LOC114305953 [Camellia sinensis]	--
CSS0020130	CSS0020130	--	0	0	0	17.5078	16.344	16.0141	3.81955	4.15692	4.99901	4.97e-15	9.83294	up	1.14e-08	-7.83176	down	2.04e-13	1.988	up	--	--	--	--	--	--	--	--	--	--	--	hypothetical protein TEA_026149 [Camellia sinensis var. sinensis]	--
CSS0017383	CSS0017383	LOC114257147	0.122469	0	0	17.495	17.8444	15.2986	2.05774	1.45832	1.64126	1.34e-26	8.24284	up	1.8e-06	-4.9069	down	3.99e-49	3.33839	up	--	--	--	--	--	--	--	--	--	--	--	uncharacterized protein LOC114257147 [Camellia sinensis]	--
CSS0015026	CSS0015026	LOC114324069	3.01342	1.90425	2.15577	17.4563	15.3504	14.5245	1.06269	0.460965	0.685093	2.82e-27	2.74677	up	0.00286551	1.69202	up	1.2e-43	4.42116	up	--	--	--	--	--	--	--	--	--	S	Function unknown	F-box/FBD/LRR-repeat protein At1g78750-like [Camellia sinensis]	--
CSS0049217	CSS0049217	--	3.99634	4.6014	4.37323	17.3962	18.4264	17.4142	0.022258	0.034091	0.050638	4.74e-77	2.05262	up	1.07e-57	6.86905	up	3.51e-110	8.9074	up	[T]	Signal transduction mechanisms	Molecular Function: MAP kinase activity (GO:0004707);; Molecular Function: ATP binding (GO:0005524);;	K04371|2.6e-212|sind:105165483|K04371 mitogen-activated protein kinase 1/3 [EC:2.7.11.24] | (RefSeq) mitogen-activated protein kinase 19 isoform X1	--	[T]	Signal transduction mechanisms	Protein kinase domain	Mitogen-activated protein kinase 19 OS=Arabidopsis thaliana OX=3702 GN=MPK19 PE=1 SV=2	T	Signal transduction mechanisms	hypothetical protein HYC85_009383 [Camellia sinensis]	molecular function: catalytic activity (GO:0003824);; molecular function: signal transducer activity (GO:0004871);; biological process: metabolic process (GO:0008152);; biological process: cellular process (GO:0009987);; biological process: signaling (GO:0023052);; biological process: single-organism process (GO:0044699);; biological process: response to stimulus (GO:0050896);; biological process…
Camellia_sinensis_newGene_7800	--	LOC114264041	3.00741	4.22144	4.40883	17.2722	12.7542	11.7331	0.154975	0.035547	0	5.21e-21	1.77506	up	4.4e-27	5.80227	up	3.38e-64	7.55362	up	--	--	Molecular Function: DNA binding (GO:0003677);; Molecular Function: calmodulin binding (GO:0005516);;	--	--	--	--	Protein of unknown function (DUF 659)	--	--	--	uncharacterized protein LOC114264041 [Camellia sinensis]	molecular function: binding (GO:0005488)
Camellia_sinensis_newGene_13968	--	LOC114309616	2.76283	3.42718	2.39495	17.2626	18.389	14.9475	6.35973	8.25769	5.73421	6.56e-49	2.79784	up	3.93e-05	-1.04496	down	7.85e-27	1.73856	up	--	--	--	--	--	--	--	--	--	--	--	uncharacterized protein LOC114309616 isoform X1 [Camellia sinensis]	--
CSS0009622	CSS0009622	LOC114271562	46.1047	34.4923	38.7443	17.257	15.4365	17.4046	4.78916	6.60502	6.32137	4.92e-21	-1.23452	down	9.72e-65	2.80767	up	5.58e-24	1.55852	up	--	--	--	--	--	--	--	--	--	S	Function unknown	stress response protein NST1-like [Camellia sinensis]	--
CSS0041639	CSS0041639	LOC114287442	136.265	113.079	127.271	16.9352	14.9952	15.656	42.1625	34.3817	39.691	3.14e-178	-2.96777	down	7.58e-53	1.75624	up	7.95e-28	-1.22642	down	--	--	Molecular Function: gibberellin 3-beta-dioxygenase activity (GO:0016707);; Molecular Function: metal ion binding (GO:0046872);;	K04124|1.6e-103|dcr:108226780|K04124 gibberellin 3beta-dioxygenase [EC:1.14.11.15] | (RefSeq) gibberellin 3-beta-dioxygenase 1-like	Diterpenoid biosynthesis (ko00904)	[QR]	Secondary metabolites biosynthesis, transport and catabolism;; General function prediction only	non-haem dioxygenase in morphine synthesis N-terminal	Gibberellin 3-beta-dioxygenase 1 OS=Pisum sativum OX=3888 GN=LE PE=1 SV=1	S	Function unknown	gibberellin 3-beta-dioxygenase 1-like [Camellia sinensis]	molecular function: catalytic activity (GO:0003824);; biological process: metabolic process (GO:0008152);; biological process: single-organism process (GO:0044699);; molecular function: binding (GO:0005488)
CSS0041656	CSS0041656	LOC114302057	3.14469	4.01331	3.95874	16.7432	16.6251	16.7632	0	0	0	4.51e-17	2.18475	up	8.14e-09	7.80746	up	6.59e-16	9.97493	up	--	--	--	--	--	--	--	Histidine phosphatase superfamily (branch 1)	--	S	Function unknown	uncharacterized protein LOC114302057 [Camellia sinensis]	--
CSS0047878	CSS0047878	LOC114318165	3.60543	4.69792	4.06145	16.7129	16.5468	20.1263	0.086851	0.751917	0.555196	1.24e-30	2.1245	up	1.81e-10	3.18265	up	2.44e-15	5.28622	up	[C]	Energy production and conversion	Molecular Function: hydrolase activity, acting on carbon-nitrogen (but not peptide) bonds, in linear amides (GO:0016811);;	K01455|9.4e-216|vvi:100255878|K01455 formamidase [EC:3.5.1.49] | (RefSeq) formamidase	Cyanoamino acid metabolism (ko00460);; Glyoxylate and dicarboxylate metabolism (ko00630);; Nitrogen metabolism (ko00910);; Carbon metabolism (ko01200)	--	--	Acetamidase/Formamidase family	--	C	Energy production and conversion	uncharacterized protein LOC114318165 isoform X2 [Camellia sinensis]	molecular function: catalytic activity (GO:0003824)
CSS0020894	CSS0020894	LOC114282008	5.79159	6.37658	5.26695	16.6769	17.1865	18.7678	46.4847	36.1143	34.8696	5.41e-22	1.60727	up	1.36e-58	-2.68633	down	5.55e-15	-1.09387	down	--	--	--	--	--	--	--	Hydrophobic seed protein	36.4 kDa proline-rich protein OS=Solanum lycopersicum OX=4081 GN=TPRP-F1 PE=2 SV=1	S	Function unknown	36.4 kDa proline-rich protein-like [Camellia sinensis]	--
CSS0000720	CSS0000720	--	1.13064	0.854798	1.25652	16.6534	12.3245	14.8894	4.61693	4.84997	5.21545	6.33e-37	3.71783	up	3.25e-08	-2.07439	down	4.34e-15	1.62958	up	--	--	Biological Process: metal ion transport (GO:0030001);; Molecular Function: metal ion binding (GO:0046872);;	--	--	--	--	--	--	S	Function unknown	hypothetical protein HYC85_017547 [Camellia sinensis]	biological process: localization (GO:0051179);; molecular function: binding (GO:0005488)
Camellia_sinensis_newGene_8377	--	--	3.30633	3.46072	1.95543	16.5539	9.6551	8.50199	0.094649	0	0	0.000281668	1.17777	up	8.37e-05	6.07921	up	9.51e-07	7.2414	up	--	--	Molecular Function: DNA binding (GO:0003677);; Molecular Function: DNA-directed DNA polymerase activity (GO:0003887);; Molecular Function: helicase activity (GO:0004386);; Molecular Function: ATP binding (GO:0005524);; Biological Process: DNA-dependent DNA replication (GO:0006261);; Biological Process: photomorphogenesis (GO:0009640);; Biological Process: meristem structural organization (GO:0009…	K02349|6.28e-167|vvi:100264582|K02349 DNA polymerase theta [EC:2.7.7.7] | (RefSeq) helicase and polymerase-containing protein TEBICHI	--	[R]	General function prediction only	--	Helicase and polymerase-containing protein TEBICHI OS=Arabidopsis thaliana OX=3702 GN=TEB PE=2 SV=1	A	RNA processing and modification	hypothetical protein HYC85_001522 [Camellia sinensis]	molecular function: binding (GO:0005488);; molecular function: catalytic activity (GO:0003824);; biological process: metabolic process (GO:0008152);; biological process: cellular process (GO:0009987);; biological process: multicellular organismal process (GO:0032501);; biological process: developmental process (GO:0032502);; biological process: single-organism process (GO:0044699);; biological pr…
CSS0033791	CSS0033791	LOC114292414	79.4669	78.7619	70.6703	16.4358	18.1525	19.3266	6.02741	6.98626	6.02585	9.25e-88	-2.06652	down	1.42e-275	3.64562	up	1.11e-41	1.56416	up	[Q]	Secondary metabolites biosynthesis, transport and catabolism	Molecular Function: 9-cis-epoxycarotenoid dioxygenase activity (GO:0045549);; Molecular Function: metal ion binding (GO:0046872);;	K09840|2.1e-274|dzi:111276007|K09840 9-cis-epoxycarotenoid dioxygenase [EC:1.13.11.51] | (RefSeq) 9-cis-epoxycarotenoid dioxygenase NCED3, chloroplastic-like	Carotenoid biosynthesis (ko00906)	[Q]	Secondary metabolites biosynthesis, transport and catabolism	Retinal pigment epithelial membrane protein	9-cis-epoxycarotenoid dioxygenase NCED1, chloroplastic OS=Solanum lycopersicum OX=4081 GN=NCED1 PE=1 SV=2	Q	Secondary metabolites biosynthesis, transport and catabolism	9-cis-epoxycarotenoid dioxygenase NCED1, chloroplastic-like [Camellia sinensis]	molecular function: catalytic activity (GO:0003824);; biological process: metabolic process (GO:0008152);; biological process: single-organism process (GO:0044699);; molecular function: binding (GO:0005488)
CSS0047039	CSS0047039	LOC114306815	32.4857	26.8603	29.6259	16.4358	12.8945	13.2649	6.15447	3.06941	6.60764	1.15e-15	-1.0493	down	9.66e-27	2.55034	up	3.33e-09	1.48699	up	--	--	--	K19525|4.6e-122|atr:18430385|K19525 vacuolar protein sorting-associated protein 13A/C | (RefSeq) uncharacterized protein LOC18430385 isoform X1	--	--	--	Vacuolar-sorting-associated 13 protein C-terminal	--	U	Intracellular trafficking, secretion, and vesicular transport	uncharacterized protein LOC114306815 isoform X7 [Camellia sinensis]	--
CSS0002420	CSS0002420	LOC114308724	0.838841	0.542518	0.662172	16.4016	14.5967	15.4195	4.40426	5.55281	5.67514	3.06e-79	4.47947	up	1.24e-18	-2.84196	down	6.05e-25	1.62639	up	--	--	Molecular Function: protein binding (GO:0005515);;	K15030|3.1e-50|bna:106426879|K15030 translation initiation factor 3 subunit M | (RefSeq) uncharacterized protein LOC106426879 isoform X2	--	--	--	F-box domain	F-box protein CPR1 OS=Arabidopsis thaliana OX=3702 GN=CPR1 PE=1 SV=2	S	Function unknown	F-box protein CPR1-like [Camellia sinensis]	molecular function: binding (GO:0005488)
CSS0050327	CSS0050327	LOC114273582	54.894	47.0518	50.772	16.3853	3.65872	7.60958	25.5689	23.7078	23.4885	3.49e-05	-2.46522	down	3.77e-18	1.12832	up	0.00101369	-1.35347	down	[U]	Intracellular trafficking, secretion, and vesicular transport	Biological Process: signal peptide processing (GO:0006465);; Molecular Function: peptidase activity (GO:0008233);; Cellular Component: integral component of membrane (GO:0016021);;	K13280|1.3e-94|nnu:104592418|K13280 signal peptidase I [EC:3.4.21.89] | (RefSeq) signal peptidase complex catalytic subunit SEC11A	Protein export (ko03060)	[U]	Intracellular trafficking, secretion, and vesicular transport	Peptidase S24-like	--	U	Intracellular trafficking, secretion, and vesicular transport	signal peptidase complex catalytic subunit SEC11A-like [Camellia sinensis]	biological process: metabolic process (GO:0008152);; biological process: cellular process (GO:0009987);; molecular function: catalytic activity (GO:0003824);; cellular component: membrane (GO:0016020);; cellular component: membrane part (GO:0044425)
Camellia_sinensis_newGene_8846	--	--	5.67532	5.51959	10.3491	16.3789	16.2038	17.7957	0	0	0	2.86e-05	1.23712	up	1.68e-13	9.50132	up	1.94e-18	10.7235	up	--	--	Molecular Function: hydrolase activity (GO:0016787);;	--	--	--	--	HAD-hyrolase-like	Haloacid dehalogenase-like hydrolase domain-containing protein At2g33255 OS=Arabidopsis thaliana OX=3702 GN=At2g33255 PE=1 SV=1	S	Function unknown	hypothetical protein HYC85_019672 [Camellia sinensis]	molecular function: catalytic activity (GO:0003824)
CSS0001967	CSS0001967	LOC114278929	32.4567	31.5888	38.541	16.3503	16.3545	15.7752	7.11862	5.54415	6.14323	1.34e-16	-1.06574	down	2.15e-60	2.50649	up	2.21e-26	1.4255	up	--	--	Molecular Function: ethanolamine kinase activity (GO:0004305);;	K00894|2.1e-176|nsy:104241804|K00894 ethanolamine kinase [EC:2.7.1.82] | (RefSeq) probable ethanolamine kinase	Glycerophospholipid metabolism (ko00564)	[I]	Lipid transport and metabolism	Choline/ethanolamine kinase	Probable ethanolamine kinase OS=Arabidopsis thaliana OX=3702 GN=EMB1187 PE=2 SV=1	M	Cell wall/membrane/envelope biogenesis	probable ethanolamine kinase isoform X3 [Camellia sinensis]	molecular function: catalytic activity (GO:0003824);; biological process: metabolic process (GO:0008152);; biological process: cellular process (GO:0009987)
CSS0026096	CSS0026096	LOC114273430	7.17349	5.85815	6.89138	16.3273	15.1251	14.6394	2.28803	1.78732	2.62356	2.23e-11	1.22239	up	5.93e-08	1.61103	up	1.72e-38	2.81895	up	--	--	Molecular Function: nucleotide binding (GO:0000166);; Molecular Function: catalytic activity (GO:0003824);; Molecular Function: calcium ion binding (GO:0005509);; Biological Process: DNA-templated transcription, initiation (GO:0006352);; Cellular Component: RNA polymerase complex (GO:0030880);;	K19307|4.1e-64|vvi:100244779|K19307 25S rRNA (uracil2634-N3)-methyltransferase [EC:2.1.1.313] | (RefSeq) uncharacterized protein At4g26485	--	[S]	Function unknown	Domain of unknown function (DUF2431)	Heavy metal-associated isoprenylated plant protein 41 OS=Arabidopsis thaliana OX=3702 GN=HIPP41 PE=3 SV=1	S	Function unknown	uncharacterized protein At4g26485-like isoform X1 [Camellia sinensis]	molecular function: binding (GO:0005488);; molecular function: catalytic activity (GO:0003824);; biological process: metabolic process (GO:0008152);; biological process: cellular process (GO:0009987);; cellular component: cell (GO:0005623);; cellular component: macromolecular complex (GO:0032991);; cellular component: cell part (GO:0044464)
Camellia_sinensis_newGene_17350	--	--	9.56678	12.9594	13.2333	16.1996	12.8877	14.6336	0	0.121829	0.015528	3.96e-24	1.4574	up	3.65e-42	6.77642	up	1.56e-72	8.2218	up	--	--	Molecular Function: calmodulin binding (GO:0005516);;	K07151|2.92e-24|zju:107434779|K07151 dolichyl-diphosphooligosaccharide---protein glycosyltransferase [EC:2.4.99.18] | (RefSeq) dolichyl-diphosphooligosaccharide--protein glycosyltransferase subunit STT3B-like	N-Glycan biosynthesis (ko00510);; Various types of N-glycan biosynthesis (ko00513);; Protein processing in endoplasmic reticulum (ko04141)	[O]	Posttranslational modification, protein turnover, chaperones	--	Dolichyl-diphosphooligosaccharide--protein glycosyltransferase subunit STT3B OS=Arabidopsis thaliana OX=3702 GN=STT3B PE=2 SV=1	O	Posttranslational modification, protein turnover, chaperones	hypothetical protein TEA_008729 [Camellia sinensis var. sinensis]	molecular function: binding (GO:0005488)
Camellia_sinensis_newGene_4054	--	LOC114287854	5.51605	4.306	1.35963	16.1283	17.3201	14.6428	8.29106	6.13187	7.27175	4.76e-19	2.45355	up	5.52e-05	-1.27036	down	3.37e-13	1.16854	up	--	--	Biological Process: protein polyubiquitination (GO:0000209);; Molecular Function: molecular_function (GO:0003674);; Molecular Function: catalytic activity (GO:0003824);; Molecular Function: ubiquitin-protein transferase activity (GO:0004842);; Cellular Component: cellular_component (GO:0005575);; Cellular Component: intracellular (GO:0005622);; Cellular Component: cell (GO:0005623);; Cellular Com…	K10268|2.94e-55|nnu:104588526|K10268 F-box and leucine-rich repeat protein 2/20 | (RefSeq) F-box/LRR-repeat protein 2	--	--	--	--	--	S	Function unknown	uncharacterized protein LOC114287854 [Camellia sinensis]	biological process: metabolic process (GO:0008152);; biological process: cellular process (GO:0009987);; molecular function: catalytic activity (GO:0003824);; cellular component: cell (GO:0005623);; cellular component: cell part (GO:0044464)
CSS0013733	CSS0013733	--	35.26	38.9406	43.7039	16.0837	16.3511	14.5145	180.373	151.92	172.74	1.22e-20	-1.31342	down	2.97e-62	-2.03543	down	0	-3.36328	down	[HR]	Coenzyme transport and metabolism;; General function prediction only	Molecular Function: catalytic activity (GO:0003824);;	--	--	--	--	Isochorismatase family	Nicotinamidase 1 OS=Arabidopsis thaliana OX=3702 GN=NIC1 PE=1 SV=1	S	Function unknown	hypothetical protein HYC85_017742 [Camellia sinensis]	molecular function: catalytic activity (GO:0003824)
CSS0024411	CSS0024411	--	0.898163	0	0	16.0676	16.3687	13.0662	2.44322	3.73417	2.01669	0.00584659	5.6737	up	0.00859779	-3.13868	down	5.06e-19	2.50931	up	--	--	Biological Process: metal ion transport (GO:0030001);; Molecular Function: metal ion binding (GO:0046872);;	--	--	--	--	--	--	S	Function unknown	hypothetical protein HYC85_017548 [Camellia sinensis]	biological process: localization (GO:0051179);; molecular function: binding (GO:0005488)
CSS0003599	CSS0003599	LOC114322849	0.956491	0.665812	0.508587	16.0286	17.4976	16.8404	2.76764	2.82861	2.51097	3.36e-40	4.49198	up	0.00114845	-1.79522	down	3.66e-30	2.68537	up	[F]	Nucleotide transport and metabolism	Molecular Function: RNA binding (GO:0003723);; Molecular Function: RNA helicase activity (GO:0003724);; Molecular Function: ATP binding (GO:0005524);; Biological Process: nucleoside metabolic process (GO:0009116);;	K00759|1.5e-49|pmum:103319711|K00759 adenine phosphoribosyltransferase [EC:2.4.2.7] | (RefSeq) adenine phosphoribosyltransferase 5 isoform X1	Purine metabolism (ko00230)	[F]	Nucleotide transport and metabolism	--	Adenine phosphoribosyltransferase 5 OS=Arabidopsis thaliana OX=3702 GN=APT5 PE=1 SV=1	F	Nucleotide transport and metabolism	adenine phosphoribosyltransferase 5-like [Camellia sinensis]	molecular function: binding (GO:0005488);; molecular function: catalytic activity (GO:0003824);; biological process: metabolic process (GO:0008152);; biological process: cellular process (GO:0009987);; biological process: single-organism process (GO:0044699)
Camellia_sinensis_newGene_14435	--	--	1.57238	3.18511	2.3731	15.9892	15.5306	15.663	3.71533	4.24539	3.27381	1.69e-42	3.04128	up	1.77e-05	-1.19515	down	1.35e-59	1.8299	up	--	--	--	--	--	--	--	--	--	--	--	--	--
CSS0049817	CSS0049817	LOC114256269	3.54233	2.76611	2.58506	15.8768	12.3588	14.0547	7.58876	5.86494	6.80326	3.44e-42	2.26045	up	8.22e-09	-1.12592	down	2.73e-16	1.11937	up	[O]	Posttranslational modification, protein turnover, chaperones	Molecular Function: serine-type endopeptidase activity (GO:0004252);;	K15333|2.1e-71|nsy:104224633|K15333 tRNA guanosine-2'-O-methyltransferase [EC:2.1.1.34] | (RefSeq) uncharacterized protein LOC104224633	--	--	--	Subtilase family	Subtilisin-like protease SBT3.8 OS=Arabidopsis thaliana OX=3702 GN=SBT3.8 PE=3 SV=1	O	Posttranslational modification, protein turnover, chaperones	LOW QUALITY PROTEIN: subtilisin-like protease SBT3.4 [Camellia sinensis]	molecular function: catalytic activity (GO:0003824);; biological process: metabolic process (GO:0008152)
Camellia_sinensis_newGene_9818	--	LOC114312232	5.8489	6.33976	7.85773	15.8414	12.9392	16.1131	0	0.256522	0.244938	7.21e-09	1.20417	up	2.85e-21	5.129	up	5.58e-44	6.32428	up	--	--	Molecular Function: protein dimerization activity (GO:0046983);;	--	--	--	--	--	Transcription factor bHLH35 OS=Arabidopsis thaliana OX=3702 GN=BHLH35 PE=2 SV=1	K	Transcription	transcription factor bHLH35-like [Camellia sinensis]	molecular function: binding (GO:0005488)
Camellia_sinensis_newGene_1422	--	--	3.74234	3.09556	8.7011	15.6717	14.7271	14.3206	0	0.060496	0	1.34e-73	2.22902	up	4e-21	7.39641	up	2e-38	9.61241	up	--	--	Molecular Function: beta-galactosidase activity (GO:0004565);; Biological Process: carbohydrate metabolic process (GO:0005975);; Molecular Function: carbohydrate binding (GO:0030246);;	K12309|3.91e-23|eus:EUTSA_v10010152mg|K12309 beta-galactosidase [EC:3.2.1.23] | (RefSeq) hypothetical protein	Galactose metabolism (ko00052);; Other glycan degradation (ko00511);; Glycosaminoglycan degradation (ko00531);; Sphingolipid metabolism (ko00600);; Glycosphingolipid biosynthesis - ganglio series (ko00604)	[G]	Carbohydrate transport and metabolism	Beta-sandwich domain in beta galactosidase	Beta-galactosidase OS=Malus domestica OX=3750 PE=1 SV=1	G	Carbohydrate transport and metabolism	hypothetical protein TEA_028424 [Camellia sinensis var. sinensis]	molecular function: catalytic activity (GO:0003824);; biological process: metabolic process (GO:0008152);; molecular function: binding (GO:0005488)
CSS0009031	CSS0009031	LOC114308547	1.79761	1.73901	1.6478	15.6705	19.4524	20.2359	8.27595	7.21649	8.8937	4.67e-92	3.43254	up	2.18e-38	-2.16971	down	4.29e-18	1.24817	up	--	--	Cellular Component: integral component of membrane (GO:0016021);; Biological Process: transmembrane transport (GO:0055085);;	--	--	[T]	Signal transduction mechanisms	OPT oligopeptide transporter protein	Oligopeptide transporter 4 OS=Arabidopsis thaliana OX=3702 GN=OPT4 PE=1 SV=1	S	Function unknown	oligopeptide transporter 4-like isoform X1 [Camellia sinensis]	cellular component: membrane (GO:0016020);; cellular component: membrane part (GO:0044425);; biological process: localization (GO:0051179)
Camellia_sinensis_newGene_10598	--	LOC114310689	38.9965	50.4706	48.4617	15.5234	15.0146	16.3146	9.76334	5.66852	10.3141	5.66e-36	-1.58854	down	2.88e-84	3.1028	up	2.42e-29	1.49938	up	[S]	Function unknown	Cellular Component: integral component of membrane (GO:0016021);;	K09955|3.09e-45|vvi:100246702|K09955 uncharacterized protein | (RefSeq) uncharacterized LOC100246702	--	--	--	Beta-L-arabinofuranosidase, GH127	--	S	Function unknown	uncharacterized protein LOC114310689 isoform X2 [Camellia sinensis]	cellular component: membrane (GO:0016020);; cellular component: membrane part (GO:0044425)
CSS0049480	CSS0049480	--	128.321	136.219	155.943	15.2396	14.1001	14.4367	52.8858	55.556	59.2716	6.48e-166	-3.25011	down	6.44e-32	1.38839	up	1.33e-87	-1.87661	down	[C]	Energy production and conversion	Molecular Function: NAD(P)H dehydrogenase (quinone) activity (GO:0003955);; Molecular Function: FMN binding (GO:0010181);;	K03809|1.3e-103|tcc:18590517|K03809 NAD(P)H dehydrogenase (quinone) [EC:1.6.5.2] | (RefSeq) probable NAD(P)H dehydrogenase (quinone) FQR1-like 3	Ubiquinone and other terpenoid-quinone biosynthesis (ko00130)	[R]	General function prediction only	NADPH-dependent FMN reductase	Probable NAD(P)H dehydrogenase (quinone) FQR1-like 3 OS=Arabidopsis thaliana OX=3702 GN=At5g58800 PE=1 SV=1	S	Function unknown	hypothetical protein HYC85_007147 [Camellia sinensis]	molecular function: catalytic activity (GO:0003824);; biological process: metabolic process (GO:0008152);; biological process: single-organism process (GO:0044699);; molecular function: binding (GO:0005488)
CSS0026022	CSS0026022	LOC114295559	1.23012	0.221076	0.541297	15.1825	11.8953	11.9138	2.50523	3.11177	2.47945	1.33e-24	4.28891	up	0.000666079	-1.96115	down	1.35e-31	2.31828	up	--	--	--	--	--	--	--	Pollen protein Ole e 1 like	--	S	Function unknown	formin-like protein 3 [Camellia sinensis]	--
Camellia_sinensis_newGene_16609	--	--	3.08895	2.61599	2.79994	15.091	16.0512	16.9008	0.188525	0.087508	0.080271	5.41e-66	2.09236	up	4.48e-39	4.5176	up	2.73e-126	6.59158	up	--	--	Molecular Function: RNA ligase (ATP) activity (GO:0003972);; Molecular Function: ATP binding (GO:0005524);; Biological Process: tRNA splicing, via endonucleolytic cleavage and ligation (GO:0006388);;	--	--	--	--	--	tRNA ligase 1 OS=Arabidopsis thaliana OX=3702 GN=RNL PE=1 SV=1	S	Function unknown	hypothetical protein TEA_005782 [Camellia sinensis var. sinensis]	molecular function: catalytic activity (GO:0003824);; molecular function: binding (GO:0005488);; biological process: metabolic process (GO:0008152);; biological process: cellular process (GO:0009987)
CSS0041574	CSS0041574	LOC114318165	5.46166	4.05473	3.65742	15.0778	14.6161	14.9511	0.227009	0.452741	0.442335	2.7e-20	1.77721	up	6.09e-18	3.59091	up	7.43e-72	5.3591	up	[C]	Energy production and conversion	Molecular Function: hydrolase activity, acting on carbon-nitrogen (but not peptide) bonds, in linear amides (GO:0016811);;	K01455|5.1e-183|tcc:18611267|K01455 formamidase [EC:3.5.1.49] | (RefSeq) formamidase	Cyanoamino acid metabolism (ko00460);; Glyoxylate and dicarboxylate metabolism (ko00630);; Nitrogen metabolism (ko00910);; Carbon metabolism (ko01200)	--	--	Acetamidase/Formamidase family	--	C	Energy production and conversion	uncharacterized protein LOC114318165 isoform X1 [Camellia sinensis]	molecular function: catalytic activity (GO:0003824)
CSS0040019	CSS0040019	--	0.661599	0.374076	0.281391	14.9965	12.8068	13.2456	3.21439	2.58451	3.56439	2.31e-38	4.88898	up	9.41e-07	-2.6999	down	6.34e-22	2.17879	up	--	--	Molecular Function: hydrolase activity, hydrolyzing O-glycosyl compounds (GO:0004553);; Biological Process: carbohydrate metabolic process (GO:0005975);; Biological Process: ubiquitin-dependent protein catabolic process (GO:0006511);; Biological Process: protein deubiquitination (GO:0016579);; Molecular Function: thiol-dependent ubiquitinyl hydrolase activity (GO:0036459);;	K11855|2.4e-81|vvi:100248233|K11855 ubiquitin carboxyl-terminal hydrolase 36/42 [EC:3.4.19.12] | (RefSeq) ubiquitin carboxyl-terminal hydrolase 23	--	[O]	Posttranslational modification, protein turnover, chaperones	Ubiquitin carboxyl-terminal hydrolase	Ubiquitin carboxyl-terminal hydrolase 23 OS=Arabidopsis thaliana OX=3702 GN=UBP23 PE=2 SV=2	O	Posttranslational modification, protein turnover, chaperones	hypothetical protein TEA_024125 [Camellia sinensis var. sinensis]	molecular function: catalytic activity (GO:0003824);; biological process: metabolic process (GO:0008152);; biological process: cellular process (GO:0009987)
CSS0046042	CSS0046042	--	7.07669	5.18512	5.30227	14.9689	13.0326	13.9099	43.4594	41.282	40.0781	3.94e-13	1.27067	up	1.2e-83	-2.76763	down	4.3e-63	-1.51323	down	[E]	Amino acid transport and metabolism	Molecular Function: threonine-type endopeptidase activity (GO:0004298);;	K08657|6.6e-179|vvi:100258554|K08657 taspase, threonine aspartase, 1 [EC:3.4.25.-] | (RefSeq) putative threonine aspartase	--	[E]	Amino acid transport and metabolism	Asparaginase	Putative threonine aspartase OS=Arabidopsis thaliana OX=3702 GN=At4g00590 PE=2 SV=3	E	Amino acid transport and metabolism	hypothetical protein HYC85_025032 [Camellia sinensis]	molecular function: catalytic activity (GO:0003824);; biological process: metabolic process (GO:0008152)
CSS0008180	CSS0008180	LOC114261229	92.5908	92.7066	93.4721	14.9654	14.6102	14.8287	43.2336	35.757	38.0987	2.2e-244	-2.63327	down	4.84e-41	1.31255	up	5.03e-45	-1.33565	down	[E]	Amino acid transport and metabolism	Molecular Function: 3-isopropylmalate dehydratase activity (GO:0003861);; Biological Process: cellular amino acid biosynthetic process (GO:0008652);; Molecular Function: (R)-2-methylmalate dehydratase activity (GO:0047508);; Molecular Function: 4 iron, 4 sulfur cluster binding (GO:0051539);;	K01703|1.9e-255|mesc:110602289|K01703 3-isopropylmalate/(R)-2-methylmalate dehydratase large subunit [EC:4.2.1.33 4.2.1.35] | (RefSeq) 3-isopropylmalate dehydratase large subunit, chloroplastic-like	Valine, leucine and isoleucine biosynthesis (ko00290);; C5-Branched dibasic acid metabolism (ko00660);; Glucosinolate biosynthesis (ko00966);; 2-Oxocarboxylic acid metabolism (ko01210);; Biosynthesis of amino acids (ko01230)	[E]	Amino acid transport and metabolism	Aconitase family (aconitate hydratase)	3-isopropylmalate dehydratase large subunit, chloroplastic OS=Arabidopsis thaliana OX=3702 GN=IIL1 PE=1 SV=1	E	Amino acid transport and metabolism	3-isopropylmalate dehydratase large subunit, chloroplastic [Camellia sinensis]	molecular function: catalytic activity (GO:0003824);; biological process: metabolic process (GO:0008152);; biological process: cellular process (GO:0009987);; biological process: single-organism process (GO:0044699);; molecular function: binding (GO:0005488)
Camellia_sinensis_newGene_18118	--	LOC114263561	3.64708	6.65506	3.68314	14.8595	18.6973	17.8794	0.035098	0.053635	0.214505	5.15e-14	1.79608	up	1.3e-28	5.38488	up	5.22e-29	7.16103	up	--	--	Molecular Function: DNA binding (GO:0003677);; Molecular Function: protein dimerization activity (GO:0046983);;	K10398|1.41e-21|eus:EUTSA_v10016147mg|K10398 kinesin family member 11 | (RefSeq) hypothetical protein	--	[L]	Replication, recombination and repair	hAT family C-terminal dimerisation region	Zinc finger BED domain-containing protein DAYSLEEPER OS=Arabidopsis thaliana OX=3702 GN=HAT PE=1 SV=1	L	Replication, recombination and repair	zinc finger BED domain-containing protein DAYSLEEPER-like [Camellia sinensis]	molecular function: binding (GO:0005488)
CSS0027044	CSS0027044	LOC114271279	7.24062	6.52536	6.20758	14.7734	12.4534	13.6389	2.64698	2.45851	2.539	3.85e-13	1.04513	up	4.1e-13	1.43847	up	2.02e-57	2.46867	up	[MDT]	Cell wall/membrane/envelope biogenesis;; Cell cycle control, cell division, chromosome partitioning;; Signal transduction mechanisms	Molecular Function: ATP binding (GO:0005524);;	--	--	[O]	Posttranslational modification, protein turnover, chaperones	Ankyrin repeats (3 copies)	Protein CfxQ homolog OS=Porphyra purpurea OX=2787 GN=cfxQ PE=3 SV=1	O	Posttranslational modification, protein turnover, chaperones	protein CfxQ homolog isoform X1 [Camellia sinensis]	molecular function: binding (GO:0005488)
CSS0008605	CSS0008605	LOC114257102	3.92324	3.51506	4.74839	14.7382	12.2806	11.5472	1.37144	1.02777	1.65355	1.81e-15	1.66999	up	2.25e-06	1.6308	up	1.04e-43	3.28594	up	--	--	Cellular Component: integral component of membrane (GO:0016021);; Molecular Function: oxidoreductase activity (GO:0016491);;	K08360|4.4e-106|nnu:104603064|K08360 cytochrome b-561 [EC:7.2.1.3] | (RefSeq) probable transmembrane ascorbate ferrireductase 4	--	[C]	Energy production and conversion	Eukaryotic cytochrome b561	Probable transmembrane ascorbate ferrireductase 4 OS=Arabidopsis thaliana OX=3702 GN=CYB561D PE=2 SV=1	O	Posttranslational modification, protein turnover, chaperones	probable transmembrane ascorbate ferrireductase 4 [Camellia sinensis]	cellular component: membrane (GO:0016020);; cellular component: membrane part (GO:0044425);; molecular function: catalytic activity (GO:0003824)
CSS0021447	CSS0021447	LOC114281632	6.09873	5.72712	6.49127	14.7368	16.1245	15.3847	2.58745	2.35217	2.52657	3.32e-22	1.35275	up	4.51e-12	1.35057	up	4.37e-76	2.68835	up	--	--	Molecular Function: RNA binding (GO:0003723);; Biological Process: tRNA modification (GO:0006400);;	--	--	--	--	THUMP domain	--	S	Function unknown	uncharacterized protein LOC114281632 isoform X2 [Camellia sinensis]	molecular function: binding (GO:0005488);; biological process: metabolic process (GO:0008152);; biological process: cellular process (GO:0009987)
CSS0002725	CSS0002725	LOC114294849	71.3102	70.0951	74.0712	14.71	15.6111	14.998	37.7168	36.9325	36.6471	7.92e-142	-2.23148	down	8.17e-36	1.01391	up	2.56e-58	-1.23226	down	[I]	Lipid transport and metabolism	Molecular Function: farnesyl-diphosphate farnesyltransferase activity (GO:0004310);; Molecular Function: geranylgeranyl-diphosphate geranylgeranyltransferase activity (GO:0016767);; Molecular Function: squalene synthase activity (GO:0051996);;	K02291|2.5e-202|vvi:100246195|K02291 15-cis-phytoene synthase [EC:2.5.1.32] | (RefSeq) PSY1; phytoene synthase 2, chloroplastic	Carotenoid biosynthesis (ko00906)	[I]	Lipid transport and metabolism	Squalene/phytoene synthase	Bifunctional 15-cis-phytoene synthase, chromoplastic OS=Capsicum annuum OX=4072 GN=PSY1 PE=1 SV=1	I	Lipid transport and metabolism	phytoene synthase 2, chloroplastic [Camellia sinensis]	molecular function: catalytic activity (GO:0003824)
Camellia_sinensis_newGene_7226	--	LOC114297649	3.57443	2.78654	3.17537	14.6844	11.8336	11.9288	0	0.09374	0	8.27e-42	2.04894	up	4.22e-05	6.42517	up	3.35e-08	8.45993	up	--	--	Molecular Function: protein kinase activity (GO:0004672);; Molecular Function: ATP binding (GO:0005524);; Cellular Component: integral component of membrane (GO:0016021);;	--	--	--	--	--	--	--	--	phospholipase D beta 2-like [Camellia sinensis]	molecular function: catalytic activity (GO:0003824);; biological process: metabolic process (GO:0008152);; biological process: cellular process (GO:0009987);; molecular function: binding (GO:0005488);; cellular component: membrane (GO:0016020);; cellular component: membrane part (GO:0044425)
CSS0037474	CSS0037474	--	3.29845	4.0213	4.4244	14.6049	15.0074	14.6923	1.51568	1.44517	1.48793	1.9e-32	1.92681	up	2.69e-09	1.46158	up	2.19e-115	3.37296	up	--	--	Cellular Component: integral component of membrane (GO:0016021);;	K17086|1.6e-309|dcr:108218982|K17086 transmembrane 9 superfamily member 2/4 | (RefSeq) transmembrane 9 superfamily member 12-like	--	[U]	Intracellular trafficking, secretion, and vesicular transport	Endomembrane protein 70	Transmembrane 9 superfamily member 12 OS=Arabidopsis thaliana OX=3702 GN=TMN12 PE=2 SV=1	S	Function unknown	hypothetical protein HYC85_014530 [Camellia sinensis]	cellular component: membrane (GO:0016020);; cellular component: membrane part (GO:0044425)
CSS0044792	CSS0044792	--	66.1604	39.861	52.7998	14.5609	11.6141	12.7379	25.4129	28.4887	27.9833	3.72e-27	-2.01106	down	1.7e-08	1.01236	up	7.63e-17	-1.01436	down	[ER]	Amino acid transport and metabolism;; General function prediction only	Molecular Function: zinc ion binding (GO:0008270);; Molecular Function: oxidoreductase activity (GO:0016491);;	K00008|1.3e-175|jre:108998559|K00008 L-iditol 2-dehydrogenase [EC:1.1.1.14] | (RefSeq) sorbitol dehydrogenase	Pentose and glucuronate interconversions (ko00040);; Fructose and mannose metabolism (ko00051)	[Q]	Secondary metabolites biosynthesis, transport and catabolism	Alcohol dehydrogenase GroES-like domain	Sorbitol dehydrogenase OS=Arabidopsis thaliana OX=3702 GN=SDH PE=1 SV=1	E	Amino acid transport and metabolism	hypothetical protein HYC85_013622 [Camellia sinensis]	molecular function: binding (GO:0005488);; molecular function: catalytic activity (GO:0003824)
CSS0045648	CSS0045648	LOC114287402	252.102	256.922	244.266	14.523	12.8216	15.8845	49.2141	65.8879	57.4329	0	-4.10603	down	3.75e-68	2.18567	up	4.08e-35	-1.93489	down	--	--	--	--	--	--	--	Senescence regulator	--	S	Function unknown	uncharacterized protein LOC114287402 [Camellia sinensis]	--
CSS0025744	CSS0025744	LOC114259270	55.0084	50.1586	70.5199	14.3785	16.0007	15.69	2.39941	4.40735	4.04058	6.87e-21	-1.91333	down	1.2e-50	4.07721	up	2.23e-11	2.14711	up	--	--	Biological Process: lipid transport (GO:0006869);; Molecular Function: lipid binding (GO:0008289);;	--	--	--	--	Protease inhibitor/seed storage/LTP family	Non-specific lipid-transfer protein Lac s 1 OS=Lactuca sativa OX=4236 GN=LSAT_1X82001 PE=1 SV=1	U	Intracellular trafficking, secretion, and vesicular transport	non-specific lipid-transfer protein 1-like [Camellia sinensis]	biological process: single-organism process (GO:0044699);; biological process: localization (GO:0051179);; molecular function: binding (GO:0005488)
CSS0021887	CSS0021887	LOC114288560	2.60061	2.56638	3.2173	14.3557	13.4996	13.5778	6.1614	6.51688	6.63071	5.11e-44	2.31543	up	3.32e-08	-1.14074	down	2.07e-22	1.16009	up	[D]	Cell cycle control, cell division, chromosome partitioning	Molecular Function: ubiquitin-protein transferase activity (GO:0004842);;	K10260|7.1e-16|cre:CHLREDRAFT_205525|K10260 F-box and WD-40 domain protein 7 | (RefSeq) predicted protein	Ubiquitin mediated proteolysis (ko04120)	--	--	U-box domain	E3 ubiquitin-protein ligase PUB22 OS=Arabidopsis thaliana OX=3702 GN=PUB22 PE=1 SV=1	O	Posttranslational modification, protein turnover, chaperones	E3 ubiquitin-protein ligase PUB23-like [Camellia sinensis]	molecular function: catalytic activity (GO:0003824)
CSS0028400	CSS0028400	LOC114270673	5.96796	6.79208	5.04287	14.3454	12.5625	12.8541	2.56091	2.46495	3.00921	7.84e-09	1.17211	up	3.74e-05	1.20519	up	1.86e-30	2.36225	up	--	--	Molecular Function: DNA binding (GO:0003677);; Molecular Function: methyltransferase activity (GO:0008168);; Molecular Function: oxidoreductase activity (GO:0016491);; Biological Process: methylation (GO:0032259);;	--	--	--	--	--	Lysine-specific histone demethylase 1 homolog 3 OS=Arabidopsis thaliana OX=3702 GN=LDL3 PE=2 SV=1	S	Function unknown	lysine-specific histone demethylase 1 homolog 3 [Camellia sinensis]	molecular function: binding (GO:0005488);; molecular function: catalytic activity (GO:0003824);; biological process: metabolic process (GO:0008152)
CSS0047654	CSS0047654	LOC114256651	5.06038	5.38862	6.16521	14.3396	16.2753	15.1961	0.481927	0.596432	0.585909	3.44e-22	1.47954	up	2.39e-37	3.35566	up	5.31e-121	4.82127	up	--	--	Biological Process: response to acid chemical (GO:0001101);; Molecular Function: molecular_function (GO:0003674);; Molecular Function: transcription factor activity, sequence-specific DNA binding (GO:0003700);; Molecular Function: protein binding (GO:0005515);; Cellular Component: cellular_component (GO:0005575);; Cellular Component: intracellular (GO:0005622);; Cellular Component: cell (GO:00056…	K11838|1.1e-18|nsy:104229842|K11838 ubiquitin carboxyl-terminal hydrolase 7 [EC:3.4.19.12] | (RefSeq) uncharacterized protein LOC104229842	--	--	--	RWP-RK domain	Protein NLP7 OS=Arabidopsis thaliana OX=3702 GN=NLP7 PE=1 SV=2	S	Function unknown	protein NLP7-like [Camellia sinensis]	biological process: response to stimulus (GO:0050896);; molecular function: nucleic acid binding transcription factor activity (GO:0001071);; biological process: biological regulation (GO:0065007);; molecular function: binding (GO:0005488);; cellular component: cell (GO:0005623);; cellular component: cell part (GO:0044464);; cellular component: organelle (GO:0043226);; biological process: metabol…
CSS0000137	CSS0000137	--	3.4922	2.63987	2.03523	14.2702	14.2542	13.9241	1.14389	0.911382	1.71535	1.02e-28	2.38857	up	0.00411428	1.15597	up	9.54e-59	3.53184	up	[E]	Amino acid transport and metabolism	Biological Process: cellular amino acid metabolic process (GO:0006520);; Molecular Function: transaminase activity (GO:0008483);; Biological Process: biosynthetic process (GO:0009058);; Molecular Function: pyridoxal phosphate binding (GO:0030170);;	K00815|1.6e-161|vvi:100253895|K00815 tyrosine aminotransferase [EC:2.6.1.5] | (RefSeq) tyrosine aminotransferase	Ubiquinone and other terpenoid-quinone biosynthesis (ko00130);; Cysteine and methionine metabolism (ko00270);; Tyrosine metabolism (ko00350);; Phenylalanine metabolism (ko00360);; Phenylalanine, tyrosine and tryptophan biosynthesis (ko00400);; Isoquinoline alkaloid biosynthesis (ko00950);; Tropane, piperidine and pyridine alkaloid biosynthesis (ko00960)	[E]	Amino acid transport and metabolism	Aminotransferase class I and II	Nicotianamine aminotransferase 1 OS=Oryza sativa subsp. japonica OX=39947 GN=NAAT1 PE=1 SV=1	E	Amino acid transport and metabolism	hypothetical protein F0562_010753 [Nyssa sinensis]	biological process: metabolic process (GO:0008152);; biological process: cellular process (GO:0009987);; biological process: single-organism process (GO:0044699);; molecular function: catalytic activity (GO:0003824);; molecular function: binding (GO:0005488)
CSS0025571	CSS0025571	LOC114306789	3.1713	1.455	2.41084	14.2696	14.7208	16.7559	7.59742	6.70965	7.67234	9.8e-28	2.71667	up	3.92e-09	-1.58108	down	2.35e-18	1.12069	up	[H]	Coenzyme transport and metabolism	Molecular Function: 5-amino-6-(5-phosphoribosylamino)uracil reductase activity (GO:0008703);; Molecular Function: diaminohydroxyphosphoribosylaminopyrimidine deaminase activity (GO:0008835);; Biological Process: riboflavin biosynthetic process (GO:0009231);; Molecular Function: NADP binding (GO:0050661);;	K11752|2.4e-286|vvi:100264997|K11752 diaminohydroxyphosphoribosylaminopyrimidine deaminase / 5-amino-6-(5-phosphoribosylamino)uracil reductase [EC:3.5.4.26 1.1.1.193] | (RefSeq) riboflavin biosynthesis protein PYRR, chloroplastic	Riboflavin metabolism (ko00740)	[F]	Nucleotide transport and metabolism	RibD C-terminal domain	Riboflavin biosynthesis protein PYRR, chloroplastic OS=Zea mays OX=4577 GN=PYRR PE=1 SV=1	H	Coenzyme transport and metabolism	riboflavin biosynthesis protein PYRR, chloroplastic isoform X1 [Camellia sinensis]	molecular function: catalytic activity (GO:0003824);; biological process: metabolic process (GO:0008152);; biological process: single-organism process (GO:0044699);; biological process: cellular process (GO:0009987);; molecular function: binding (GO:0005488)
CSS0004160	CSS0004160	LOC114280397	2.64902	3.93646	3.1652	14.0638	13.3126	15.0352	0.853675	1.04153	0.553017	6.64e-30	2.13388	up	1.27e-09	2.03415	up	5.85e-94	4.1517	up	[G]	Carbohydrate transport and metabolism	Molecular Function: hydrolase activity, hydrolyzing O-glycosyl compounds (GO:0004553);; Biological Process: carbohydrate metabolic process (GO:0005975);;	K05350|4.2e-210|vvi:100267558|K05350 beta-glucosidase [EC:3.2.1.21] | (RefSeq) beta-glucosidase 18	Cyanoamino acid metabolism (ko00460);; Starch and sucrose metabolism (ko00500);; Phenylpropanoid biosynthesis (ko00940)	[G]	Carbohydrate transport and metabolism	Glycosyl hydrolase family 1	Beta-glucosidase 18 OS=Oryza sativa subsp. japonica OX=39947 GN=BGLU18 PE=3 SV=2	G	Carbohydrate transport and metabolism	beta-glucosidase 18-like [Camellia sinensis]	molecular function: catalytic activity (GO:0003824);; biological process: metabolic process (GO:0008152)
CSS0007753	CSS0007753	LOC114280825	1.37403	1.73422	1.66435	14.0459	12.5696	14.5652	3.2782	3.49735	4.19772	1.15e-75	3.1186	up	3.07e-06	-1.13731	down	2.35e-43	1.96592	up	[GI]	Carbohydrate transport and metabolism;; Lipid transport and metabolism	Molecular Function: enzyme inhibitor activity (GO:0004857);; Molecular Function: pectinesterase activity (GO:0030599);; Biological Process: cell wall modification (GO:0042545);; Molecular Function: aspartyl esterase activity (GO:0045330);; Biological Process: pectin catabolic process (GO:0045490);;	K01051|4.6e-85|zju:107405035|K01051 pectinesterase [EC:3.1.1.11] | (RefSeq) pectinesterase-like	Pentose and glucuronate interconversions (ko00040)	--	--	Pectinesterase	Probable pectinesterase/pectinesterase inhibitor 34 OS=Arabidopsis thaliana OX=3702 GN=PME34 PE=2 SV=1	G	Carbohydrate transport and metabolism	probable pectinesterase/pectinesterase inhibitor 34 [Camellia sinensis]	molecular function: molecular function regulator (GO:0098772);; biological process: biological regulation (GO:0065007);; molecular function: catalytic activity (GO:0003824);; biological process: cellular process (GO:0009987);; biological process: cellular component organization or biogenesis (GO:0071840);; biological process: metabolic process (GO:0008152)
CSS0031082	CSS0031082	LOC114295326	3.98406	3.41856	5.95327	14.0405	9.51684	10.1283	37.9877	36.6849	40.4745	0.000184423	1.32836	up	1.2e-36	-3.02863	down	2.23e-21	-1.71796	down	--	--	Molecular Function: protein dimerization activity (GO:0046983);;	--	--	--	--	--	Transcription factor ILR3 OS=Arabidopsis thaliana OX=3702 GN=ILR3 PE=1 SV=1	K	Transcription	transcription factor ILR3-like isoform X2 [Camellia sinensis]	molecular function: binding (GO:0005488)
CSS0008144	CSS0008144	LOC114279386	3.15429	3.64435	3.08797	13.8902	18.0543	16.391	7.00944	7.20777	7.72994	7.98e-41	2.30704	up	7.2e-11	-1.0886	down	3.7e-17	1.20411	up	--	--	Biological Process: phototropism (GO:0009638);;	--	--	--	--	NPH3 family	Root phototropism protein 2 OS=Arabidopsis thaliana OX=3702 GN=RPT2 PE=1 SV=2	S	Function unknown	root phototropism protein 2 [Camellia sinensis]	biological process: response to stimulus (GO:0050896)
Camellia_sinensis_newGene_10782	--	LOC114291264	2.95711	2.70621	4.65719	13.8609	13.6638	13.5531	0.398328	0.358835	0.46189	5.9e-21	1.90637	up	9.45e-20	3.03789	up	3.47e-124	4.92953	up	--	--	Molecular Function: DNA binding (GO:0003677);; Molecular Function: DNA-directed DNA polymerase activity (GO:0003887);; Molecular Function: helicase activity (GO:0004386);; Molecular Function: ATP binding (GO:0005524);; Biological Process: DNA-dependent DNA replication (GO:0006261);; Biological Process: photomorphogenesis (GO:0009640);; Biological Process: meristem structural organization (GO:0009…	K02349|5.20e-20|csv:101215433|K02349 DNA polymerase theta [EC:2.7.7.7] | (RefSeq) helicase and polymerase-containing protein TEBICHI isoform X1	--	[R]	General function prediction only	--	Helicase and polymerase-containing protein TEBICHI OS=Arabidopsis thaliana OX=3702 GN=TEB PE=2 SV=1	A	RNA processing and modification	uncharacterized protein LOC114291264 [Camellia sinensis]	molecular function: binding (GO:0005488);; molecular function: catalytic activity (GO:0003824);; biological process: metabolic process (GO:0008152);; biological process: cellular process (GO:0009987);; biological process: multicellular organismal process (GO:0032501);; biological process: developmental process (GO:0032502);; biological process: single-organism process (GO:0044699);; biological pr…
CSS0013223	CSS0013223	LOC114281381	38.3113	28.5659	28.3405	13.8562	12.5126	12.1922	177.222	195.325	183.647	6.7e-17	-1.28665	down	1.34e-85	-2.48818	down	0	-3.79031	down	[R]	General function prediction only	Molecular Function: chitinase activity (GO:0004568);; Biological Process: carbohydrate metabolic process (GO:0005975);; Biological Process: chitin catabolic process (GO:0006032);; Molecular Function: chitin binding (GO:0008061);; Biological Process: cell wall macromolecule catabolic process (GO:0016998);;	K01183|1.3e-98|dcr:108196653|K01183 chitinase [EC:3.2.1.14] | (RefSeq) endochitinase EP3	Amino sugar and nucleotide sugar metabolism (ko00520)	[R]	General function prediction only	Chitinase class I	Endochitinase EP3 OS=Arabidopsis thaliana OX=3702 GN=EP3 PE=1 SV=1	G	Carbohydrate transport and metabolism	endochitinase EP3-like [Camellia sinensis]	molecular function: catalytic activity (GO:0003824);; biological process: metabolic process (GO:0008152);; molecular function: binding (GO:0005488);; biological process: cellular process (GO:0009987)
Camellia_sinensis_newGene_19892	--	LOC114314587	42.2732	46.3705	53.8607	13.7661	13.4769	12.8145	119.244	197.367	138.849	1.47e-31	-1.81409	down	2.62e-16	-1.61542	down	8.88e-87	-3.44473	down	--	--	Molecular Function: metal ion binding (GO:0046872);;	--	--	--	--	Metallothionein	Metallothionein-like protein type 2 A OS=Solanum lycopersicum OX=4081 GN=MTA PE=2 SV=1	--	--	metallothionein-like protein type 2 [Camellia sinensis]	molecular function: binding (GO:0005488)
CSS0021734	CSS0021734	--	1.28643	0.567358	0.399141	13.7196	13.871	13.7917	38.8873	36.3255	41.0136	1.84e-17	4.13773	up	5.25e-45	-5.54533	down	2.58e-16	-1.42684	down	[CIR]	Energy production and conversion;; Lipid transport and metabolism;; General function prediction only	Molecular Function: FMN binding (GO:0010181);; Molecular Function: oxidoreductase activity (GO:0016491);;	K11517|3.4e-27|sind:105157823|K11517 (S)-2-hydroxy-acid oxidase [EC:1.1.3.15] | (RefSeq) peroxisomal (S)-2-hydroxy-acid oxidase GLO4 isoform X1	Glyoxylate and dicarboxylate metabolism (ko00630);; Carbon metabolism (ko01200);; Peroxisome (ko04146)	[C]	Energy production and conversion	FMN-dependent dehydrogenase	Peroxisomal (S)-2-hydroxy-acid oxidase GLO4 OS=Arabidopsis thaliana OX=3702 GN=GLO4 PE=2 SV=1	C	Energy production and conversion	Peroxisomal (S)-2-hydroxy-acid oxidase [Actinidia chinensis var. chinensis]	molecular function: binding (GO:0005488);; molecular function: catalytic activity (GO:0003824)
CSS0005267	CSS0005267	--	7.38316	5.02581	5.98646	13.714	13.5048	14.0643	36.6801	36.1855	36.786	3.84e-12	1.18342	up	1.45e-68	-2.51433	down	1.95e-64	-1.34623	down	[G]	Carbohydrate transport and metabolism	Biological Process: carbohydrate transport (GO:0008643);; Cellular Component: integral component of membrane (GO:0016021);; Molecular Function: transmembrane transporter activity (GO:0022857);;	K24193|5.4e-247|nau:109220959|K24193 MFS transporter, SP family, sugar:H+ symporter | (RefSeq) sugar transport protein 14-like	--	[R]	General function prediction only	Sugar (and other) transporter	Sugar transport protein 14 OS=Arabidopsis thaliana OX=3702 GN=STP14 PE=2 SV=2	G	Carbohydrate transport and metabolism	hypothetical protein HYC85_026250 [Camellia sinensis]	biological process: single-organism process (GO:0044699);; biological process: localization (GO:0051179);; cellular component: membrane (GO:0016020);; cellular component: membrane part (GO:0044425);; molecular function: transporter activity (GO:0005215)
CSS0042697	CSS0042697	LOC114282075	90.4457	115.762	105.836	13.6891	16.4218	17.5496	0.247441	0.782115	0.478475	7.32e-73	-2.69221	down	1.27e-73	7.73223	up	2.54e-72	5.03109	up	[I]	Lipid transport and metabolism	Molecular Function: transferase activity, transferring acyl groups other than amino-acyl groups (GO:0016747);;	K07513|1.7e-244|oeu:111392597|K07513 acetyl-CoA acyltransferase 1 [EC:2.3.1.16] | (RefSeq) 3-ketoacyl-CoA thiolase 2, peroxisomal	Fatty acid degradation (ko00071);; Valine, leucine and isoleucine degradation (ko00280);; alpha-Linolenic acid metabolism (ko00592);; Biosynthesis of unsaturated fatty acids (ko01040);; Fatty acid metabolism (ko01212);; Peroxisome (ko04146)	[I]	Lipid transport and metabolism	Thiolase, N-terminal domain	3-ketoacyl-CoA thiolase 2, peroxisomal OS=Arabidopsis thaliana OX=3702 GN=PED1 PE=1 SV=2	I	Lipid transport and metabolism	3-ketoacyl-CoA thiolase 2, peroxisomal-like [Camellia sinensis]	molecular function: catalytic activity (GO:0003824)
CSS0029577	CSS0029577	LOC114303782	5.90569	5.14765	5.81562	13.6602	13.8986	14.2452	1.28911	1.01824	1.90583	1.17e-25	1.32551	up	5.98e-16	2.05227	up	7.35e-68	3.36364	up	[G]	Carbohydrate transport and metabolism	Molecular Function: cellulase activity (GO:0008810);; Biological Process: cellulose catabolic process (GO:0030245);;	K01179|5.4e-210|jre:108982352|K01179 endoglucanase [EC:3.2.1.4] | (RefSeq) endoglucanase 2-like	Starch and sucrose metabolism (ko00500)	--	--	Glycosyl hydrolase family 9	Endoglucanase 10 OS=Arabidopsis thaliana OX=3702 GN=At1g75680 PE=2 SV=2	G	Carbohydrate transport and metabolism	endoglucanase 10-like [Camellia sinensis]	molecular function: catalytic activity (GO:0003824);; biological process: metabolic process (GO:0008152);; biological process: cellular process (GO:0009987)
CSS0032478	CSS0032478	--	7.05134	4.16437	6.63731	13.6392	17.7445	10.258	27.8183	28.1917	32.2992	2.27e-06	1.2394	up	7.1e-33	-2.24474	down	1.15e-08	-1.02089	down	[R]	General function prediction only	Molecular Function: ATP binding (GO:0005524);;	K18798|3.7e-224|sind:105162886|K18798 peroxisome-assembly ATPase [EC:3.6.4.7] | (RefSeq) lactation elevated protein 1	--	[R]	General function prediction only	AFG1-like ATPase	--	S	Function unknown	hypothetical protein HYC85_024293 [Camellia sinensis]	molecular function: binding (GO:0005488)
CSS0033569	CSS0033569	--	1.29476	1.08914	2.34063	13.5611	9.66964	8.83245	3.87218	5.54227	3.12891	1.17e-12	2.73432	up	0.0095458	-1.31725	down	8.35e-06	1.40234	up	--	--	--	--	--	--	--	--	--	--	--	Serrate RNA effector molecule like [Actinidia chinensis var. chinensis]	--
CSS0026635	CSS0026635	LOC114267679	2.12697	1.39579	1.70236	13.5294	12.8714	13.2728	5.49827	4.15174	3.51884	1.62e-25	2.92491	up	0.00270015	-1.27121	down	1.1e-11	1.63945	up	--	--	Molecular Function: manganese ion transmembrane transporter activity (GO:0005384);; Cellular Component: integral component of membrane (GO:0016021);; Biological Process: cellular manganese ion homeostasis (GO:0030026);;	K22736|1.9e-50|cann:107858870|K22736 vacuolar iron transporter family protein | (RefSeq) uncharacterized LOC107858870	--	--	--	--	--	S	Function unknown	uncharacterized protein LOC114267679 [Camellia sinensis]	molecular function: transporter activity (GO:0005215);; biological process: localization (GO:0051179);; cellular component: membrane (GO:0016020);; cellular component: membrane part (GO:0044425);; biological process: cellular process (GO:0009987);; biological process: single-organism process (GO:0044699);; biological process: biological regulation (GO:0065007)
CSS0046581	CSS0046581	LOC114285450	2.46247	1.8985	1.88082	13.5122	15.4128	13.9862	0.801242	1.09201	0.689399	1.42e-75	2.79823	up	4.24e-06	1.31847	up	4.95e-126	4.10401	up	[ET]	Amino acid transport and metabolism;; Signal transduction mechanisms	Molecular Function: ligand-gated ion channel activity (GO:0015276);; Cellular Component: integral component of membrane (GO:0016021);;	K05387|0.0e+00|dzi:111285547|K05387 glutamate receptor, ionotropic, plant | (RefSeq) glutamate receptor 2.7-like	--	[PET]	Inorganic ion transport and metabolism;; Amino acid transport and metabolism;; Signal transduction mechanisms	Receptor family ligand binding region	Glutamate receptor 2.7 OS=Arabidopsis thaliana OX=3702 GN=GLR2.7 PE=2 SV=3	U	Intracellular trafficking, secretion, and vesicular transport	glutamate receptor 2.7-like [Camellia sinensis]	molecular function: transporter activity (GO:0005215);; molecular function: molecular transducer activity (GO:0060089);; biological process: localization (GO:0051179);; cellular component: membrane (GO:0016020);; cellular component: membrane part (GO:0044425)
CSS0016313	CSS0016313	LOC114285650	4.01246	3.27614	2.62116	13.4389	12.2557	13.482	1.10462	0.98426	1.25716	9.35e-24	1.99786	up	1.51e-06	1.61172	up	2.24e-68	3.59561	up	--	--	Molecular Function: protein binding (GO:0005515);;	--	--	--	--	F-box domain	Putative F-box protein At5g52610 OS=Arabidopsis thaliana OX=3702 GN=At5g52610 PE=4 SV=1	S	Function unknown	uncharacterized protein LOC114285650 isoform X4 [Camellia sinensis]	molecular function: binding (GO:0005488)
CSS0037290	CSS0037290	LOC114262515	1.71096	0.20949	1.2607	13.3345	13.273	13.7876	4.69554	5.90777	6.97642	1.33e-06	3.67767	up	8.13e-06	-2.40044	down	1.04e-12	1.26074	up	--	--	--	--	--	--	--	Protein of unknown function (DUF1005)	--	S	Function unknown	LOW QUALITY PROTEIN: uncharacterized protein LOC114262515 [Camellia sinensis]	--
Camellia_sinensis_newGene_21860	--	--	1.68289	1.42615	2.03648	13.319	10.4135	11.4517	6.267	5.77257	5.48569	1.83e-65	2.84216	up	5.53e-20	-1.74157	down	2.48e-19	1.08557	up	--	--	Molecular Function: DNA binding (GO:0003677);; Cellular Component: nucleus (GO:0005634);; Biological Process: transcription, DNA-templated (GO:0006351);; Biological Process: regulation of transcription, DNA-templated (GO:0006355);;	--	--	--	--	WSTF, HB1, Itc1p, MBD9 motif 1	Homeobox-DDT domain protein RLT2 OS=Arabidopsis thaliana OX=3702 GN=RLT2 PE=1 SV=1	K	Transcription	hypothetical protein HYC85_031809 [Camellia sinensis]	molecular function: binding (GO:0005488);; cellular component: cell (GO:0005623);; cellular component: organelle (GO:0043226);; cellular component: cell part (GO:0044464);; biological process: metabolic process (GO:0008152);; biological process: cellular process (GO:0009987);; biological process: biological regulation (GO:0065007)
CSS0014128	CSS0014128	--	4.00733	4.70582	4.71	13.2835	15.328	15.6585	43.5473	35.554	42.8211	1.19e-28	1.73779	up	7.33e-120	-3.11891	down	1.77e-34	-1.39536	down	[R]	General function prediction only	Molecular Function: protein kinase activity (GO:0004672);; Molecular Function: ATP binding (GO:0005524);; Cellular Component: integral component of membrane (GO:0016021);;	K13420|2.8e-122|cann:107859246|K13420 LRR receptor-like serine/threonine-protein kinase FLS2 [EC:2.7.11.1] | (RefSeq) probable LRR receptor-like serine/threonine-protein kinase At3g47570	MAPK signaling pathway - plant (ko04016);; Plant-pathogen interaction (ko04626)	--	--	Protein kinase domain	Receptor kinase-like protein Xa21 OS=Oryza sativa subsp. indica OX=39946 GN=XA21 PE=1 SV=1	S	Function unknown	hypothetical protein TEA_007060 [Camellia sinensis var. sinensis]	molecular function: catalytic activity (GO:0003824);; biological process: metabolic process (GO:0008152);; biological process: cellular process (GO:0009987);; molecular function: binding (GO:0005488);; cellular component: membrane (GO:0016020);; cellular component: membrane part (GO:0044425)
Camellia_sinensis_newGene_13109	--	--	1.16347	1.76056	1.60115	13.2541	11.4552	12.9245	1.18966	0.222751	0.27251	1.82e-91	3.25602	up	0.00135942	1.4543	up	2.28e-71	4.68701	up	--	--	Molecular Function: hydrolase activity, hydrolyzing O-glycosyl compounds (GO:0004553);; Biological Process: carbohydrate metabolic process (GO:0005975);; Cellular Component: integral component of membrane (GO:0016021);;	--	--	--	--	--	--	--	--	hypothetical protein TEA_018423 [Camellia sinensis var. sinensis]	molecular function: catalytic activity (GO:0003824);; biological process: metabolic process (GO:0008152);; cellular component: membrane (GO:0016020);; cellular component: membrane part (GO:0044425)
Camellia_sinensis_newGene_10134	--	LOC114296220	3.40165	2.87018	1.88889	13.2066	12.7533	14.0002	0.184941	0.129979	0	1.79e-24	2.30153	up	2.89e-11	4.30901	up	1.75e-46	6.58878	up	--	--	Molecular Function: ion channel activity (GO:0005216);; Cellular Component: integral component of membrane (GO:0016021);;	K16900|8.09e-50|oeu:111377799|K16900 two pore calcium channel protein, plant | (RefSeq) two pore calcium channel protein 1A-like	--	[PT]	Inorganic ion transport and metabolism;; Signal transduction mechanisms	Ion transport protein	Two pore calcium channel protein 1A OS=Nicotiana tabacum OX=4097 GN=TPC1A PE=2 SV=1	--	--	two pore calcium channel protein 1B-like isoform X2 [Camellia sinensis]	molecular function: transporter activity (GO:0005215);; biological process: localization (GO:0051179);; cellular component: membrane (GO:0016020);; cellular component: membrane part (GO:0044425)
CSS0024389	CSS0024389	LOC114301649	46.391	48.9336	50.4463	13.196	10.8469	10.6017	1.1676	0.803724	0.907629	1.22e-72	-2.06116	down	1.81e-229	5.70892	up	8.16e-69	3.63438	up	--	--	Cellular Component: integral component of membrane (GO:0016021);; Molecular Function: metal ion binding (GO:0046872);; Biological Process: oxidation-reduction process (GO:0055114);;	--	--	[T]	Signal transduction mechanisms	Protein of unknown function (DUF568)	Cytochrome b561 and DOMON domain-containing protein At5g35735 OS=Arabidopsis thaliana OX=3702 GN=At5g35735 PE=2 SV=1	S	Function unknown	cytochrome b561 and DOMON domain-containing protein At5g47530-like [Camellia sinensis]	cellular component: membrane (GO:0016020);; cellular component: membrane part (GO:0044425);; molecular function: binding (GO:0005488);; biological process: metabolic process (GO:0008152);; biological process: single-organism process (GO:0044699)
CSS0020413	CSS0020413	LOC114278501	5.68763	5.37626	8.82462	13.1879	12.9549	13.4754	23.2009	35.6538	26.3896	0.000103034	1.00762	up	3.34e-15	-2.03712	down	2.81e-08	-1.0443	down	--	--	Cellular Component: integral component of membrane (GO:0016021);;	K02183|6.3e-24|apro:F751_0028|K02183 calmodulin | (RefSeq) Calmodulin	MAPK signaling pathway - plant (ko04016);; Phosphatidylinositol signaling system (ko04070)	--	--	--	Uncharacterized protein At5g64816 OS=Arabidopsis thaliana OX=3702 GN=At5g64816 PE=2 SV=1	S	Function unknown	uncharacterized protein At5g64816 isoform X2 [Camellia sinensis]	cellular component: membrane (GO:0016020);; cellular component: membrane part (GO:0044425)
CSS0003990	CSS0003990	--	27.0667	32.6914	33.5837	13.1839	12.6964	12.1323	4.4155	2.98987	3.46883	1.56e-13	-1.28136	down	1.01e-44	3.14915	up	9.1e-15	1.85302	up	--	--	--	--	--	--	--	--	--	S	Function unknown	hypothetical protein HYC85_012979 [Camellia sinensis]	--
CSS0004485	CSS0004485	LOC114263314	2.10749	1.8203	1.57553	13.1147	14.5897	14.0554	0.689498	0.934608	0.521988	1.91e-67	2.93602	up	0.000114613	1.40171	up	4.52e-98	4.32477	up	[G]	Carbohydrate transport and metabolism	Molecular Function: hydrolase activity, hydrolyzing O-glycosyl compounds (GO:0004553);; Biological Process: carbohydrate metabolic process (GO:0005975);;	K19355|1.2e-220|pper:18771386|K19355 mannan endo-1,4-beta-mannosidase [EC:3.2.1.78] | (RefSeq) mannan endo-1,4-beta-mannosidase 7	Fructose and mannose metabolism (ko00051)	--	--	Cellulase (glycosyl hydrolase family 5)	Mannan endo-1,4-beta-mannosidase 7 OS=Arabidopsis thaliana OX=3702 GN=MAN7 PE=2 SV=1	G	Carbohydrate transport and metabolism	mannan endo-1,4-beta-mannosidase 7-like [Camellia sinensis]	molecular function: catalytic activity (GO:0003824);; biological process: metabolic process (GO:0008152)
Camellia_sinensis_newGene_17904	--	LOC114255931	1.01896	0.384882	0.610789	13.1095	12.4668	12.7717	3.47953	2.28019	2.54788	3.59e-34	4.19053	up	0.000455414	-1.92833	down	6.36e-21	2.25151	up	--	--	--	--	--	--	--	--	--	--	--	uncharacterized protein LOC114255931 [Camellia sinensis]	--
CSS0007387	CSS0007387	LOC114276173	1.13808	1.45003	1.66676	13.0634	12.6642	14.1051	4.38839	3.44834	4.40385	3.24e-56	3.2322	up	2.72e-07	-1.45341	down	1.17e-30	1.76227	up	[V]	Defense mechanisms	Molecular Function: antiporter activity (GO:0015297);; Cellular Component: integral component of membrane (GO:0016021);; Molecular Function: xenobiotic transporter activity (GO:0042910);;	K03327|5.0e-205|qsu:112012682|K03327 multidrug resistance protein, MATE family | (RefSeq) protein DETOXIFICATION 56-like	--	[R]	General function prediction only	MatE	Protein DETOXIFICATION 56 OS=Arabidopsis thaliana OX=3702 GN=DTX56 PE=1 SV=1	V	Defense mechanisms	protein DETOXIFICATION 56-like [Camellia sinensis]	molecular function: transporter activity (GO:0005215);; biological process: localization (GO:0051179);; cellular component: membrane (GO:0016020);; cellular component: membrane part (GO:0044425)
CSS0044621	CSS0044621	--	7.33608	5.63349	4.52535	13.063	11.4995	12.8317	56.7614	62.5901	56.7719	2.91e-08	1.11273	up	5.47e-92	-3.27292	down	3.04e-126	-2.17599	down	[H]	Coenzyme transport and metabolism	Molecular Function: molecular_function (GO:0003674);; Molecular Function: catalytic activity (GO:0003824);; Molecular Function: uroporphyrinogen decarboxylase activity (GO:0004853);; Cellular Component: cellular_component (GO:0005575);; Cellular Component: intracellular (GO:0005622);; Cellular Component: cell (GO:0005623);; Cellular Component: cytoplasm (GO:0005737);; Cellular Component: cytosol …	K01599|3.2e-199|vvi:100257034|K01599 uroporphyrinogen decarboxylase [EC:4.1.1.37] | (RefSeq) uroporphyrinogen decarboxylase	Porphyrin and chlorophyll metabolism (ko00860)	[H]	Coenzyme transport and metabolism	Uroporphyrinogen decarboxylase (URO-D)	Uroporphyrinogen decarboxylase, chloroplastic OS=Nicotiana tabacum OX=4097 GN=DCUP PE=1 SV=1	H	Coenzyme transport and metabolism	uroporphyrinogen decarboxylase [Camellia sinensis]	molecular function: catalytic activity (GO:0003824);; cellular component: cell (GO:0005623);; cellular component: cell part (GO:0044464);; biological process: metabolic process (GO:0008152);; biological process: cellular process (GO:0009987);; biological process: single-organism process (GO:0044699);; cellular component: organelle (GO:0043226);; cellular component: organelle part (GO:0044422);; b…
CSS0046449	CSS0046449	LOC114273053	5.63427	5.84648	5.41908	12.9956	12.3429	13.2569	2.1214	1.98855	2.01926	3.99e-26	1.20801	up	2.45e-20	1.51726	up	2.91e-107	2.71004	up	[T]	Signal transduction mechanisms	Molecular Function: protein kinase activity (GO:0004672);; Molecular Function: ATP binding (GO:0005524);; Cellular Component: integral component of membrane (GO:0016021);;	K01180|9.5e-68|cmax:111487562|K01180 endo-1,3(4)-beta-glucanase [EC:3.2.1.6] | (RefSeq) uncharacterized protein LOC111487562	--	[T]	Signal transduction mechanisms	Protein kinase domain	Receptor-like serine/threonine-protein kinase NCRK OS=Arabidopsis thaliana OX=3702 GN=NCRK PE=1 SV=1	T	Signal transduction mechanisms	receptor-like serine/threonine-protein kinase NCRK isoform X1 [Camellia sinensis]	molecular function: catalytic activity (GO:0003824);; biological process: metabolic process (GO:0008152);; biological process: cellular process (GO:0009987);; molecular function: binding (GO:0005488);; cellular component: membrane (GO:0016020);; cellular component: membrane part (GO:0044425)
CSS0047910	CSS0047910	LOC114282323	91.7478	87.0424	79.4404	12.9256	13.8929	15.9747	2.18366	3.40747	3.42708	9.85e-70	-2.56897	down	4.8e-131	4.87262	up	3.32e-15	2.28538	up	--	--	Molecular Function: DNA binding (GO:0003677);;	K03627|3.8e-57|lsv:111883888|K03627 putative transcription factor | (RefSeq) multiprotein-bridging factor 1c	--	[K]	Transcription	Multiprotein bridging factor 1	Multiprotein-bridging factor 1c OS=Arabidopsis thaliana OX=3702 GN=MBF1C PE=1 SV=1	K	Transcription	multiprotein-bridging factor 1c [Camellia sinensis]	molecular function: binding (GO:0005488)
CSS0000680	CSS0000680	LOC114259951	6.36265	5.77817	5.43787	12.8702	13.5579	14.7646	2.27625	3.00817	3.0182	1.78e-08	1.24385	up	0.00062993	1.14184	up	5.81e-21	2.37207	up	--	--	Cellular Component: integral component of membrane (GO:0016021);;	--	--	--	--	--	--	S	Function unknown	uncharacterized protein LOC114259951 [Camellia sinensis]	cellular component: membrane (GO:0016020);; cellular component: membrane part (GO:0044425)
CSS0038358	CSS0038358	LOC114290721	1.25026	1.2958	1.18171	12.6306	13.0251	13.1659	2.65018	2.54996	3.18299	3.4e-73	3.38462	up	0.000198534	-1.09922	down	2e-46	2.2705	up	[R]	General function prediction only	Molecular Function: protein binding (GO:0005515);;	K14963|8.0e-20|ccaj:109801591|K14963 COMPASS component SWD3 | (RefSeq) protein JINGUBANG-like	--	[R]	General function prediction only	WD domain, G-beta repeat	Protein JINGUBANG OS=Arabidopsis thaliana OX=3702 GN=JGB PE=1 SV=1	S	Function unknown	protein JINGUBANG-like [Camellia sinensis]	molecular function: binding (GO:0005488)
Camellia_sinensis_newGene_3649	--	--	40.7702	43.8941	43.7059	12.5401	10.5804	11.5673	5.36149	4.2729	4.30287	7.57e-80	-1.8832	down	1.08e-163	3.48456	up	1.02e-28	1.58707	up	--	--	--	--	--	--	--	--	--	--	--	--	--
CSS0011300	CSS0011300	LOC114322320	38.5475	40.2981	43.9695	12.5279	16.306	13.7573	4.06695	0.486393	3.40727	3.01e-21	-1.50718	down	5.3e-07	4.00502	up	0.0024387	2.48203	up	--	--	Cellular Component: integral component of membrane (GO:0016021);;	--	--	--	--	Tetraspanin family	Tetraspanin-3 OS=Arabidopsis thaliana OX=3702 GN=TET3 PE=1 SV=1	S	Function unknown	tetraspanin-3-like [Camellia sinensis]	cellular component: membrane (GO:0016020);; cellular component: membrane part (GO:0044425)
CSS0022366	CSS0022366	LOC114262519	1.61863	1.44601	1.56572	12.4868	10.9616	10.1585	3.58127	3.2656	4.08355	1.17e-45	2.8587	up	3.13e-05	-1.16724	down	1.18e-22	1.67688	up	--	--	Molecular Function: transferase activity (GO:0016740);;	--	--	--	--	Leucine rich repeat	Leucine-rich repeat extensin-like protein 2 OS=Arabidopsis thaliana OX=3702 GN=LRX2 PE=1 SV=1	S	Function unknown	leucine-rich repeat extensin-like protein 4 [Camellia sinensis]	molecular function: catalytic activity (GO:0003824)
CSS0039929	CSS0039929	LOC114306228	2.55642	2.28061	0.972194	12.4713	13.7249	14.5764	4.11423	3.8622	4.57679	6.85e-21	2.8299	up	0.00369028	-1.05311	down	4.93e-32	1.76265	up	--	--	Molecular Function: transferase activity, transferring glycosyl groups (GO:0016757);;	K23869|7.6e-230|sind:105165907|K23869 galactan beta-1,4-galactosyltransferase [EC:2.4.1.-] | (RefSeq) galactan beta-1,4-galactosyltransferase GALS1	--	[S]	Function unknown	Glycosyltransferase family 92	Galactan beta-1,4-galactosyltransferase GALS1 OS=Arabidopsis thaliana OX=3702 GN=GALS1 PE=2 SV=2	S	Function unknown	galactan beta-1,4-galactosyltransferase GALS1 [Camellia sinensis]	molecular function: catalytic activity (GO:0003824)
CSS0018803	CSS0018803	LOC114269228	4.61291	3.45006	3.77296	12.374	10.3496	8.46175	1.1702	1.26652	1.12195	0.000161663	1.38956	up	0.00294114	1.79041	up	1.97e-12	3.16611	up	--	--	Molecular Function: single-stranded DNA binding (GO:0003697);; Molecular Function: RNA binding (GO:0003723);; Biological Process: RNA metabolic process (GO:0016070);; Molecular Function: sequence-specific DNA binding (GO:0043565);;	K14488|9.4e-14|vra:106757509|K14488 SAUR family protein | (RefSeq) uncharacterized protein LOC106757509	Plant hormone signal transduction (ko04075)	[R]	General function prediction only	Translin family	--	S	Function unknown	translin-like isoform X1 [Camellia sinensis]	molecular function: binding (GO:0005488);; biological process: metabolic process (GO:0008152);; biological process: cellular process (GO:0009987)
CSS0050396	CSS0050396	LOC114262602	1.80382	2.09359	1.65692	12.3434	13.4538	12.8621	0.165547	0.207703	0.220903	8.68e-63	2.8146	up	3.27e-14	3.21064	up	1.25e-91	6.01113	up	--	--	Molecular Function: transferase activity, transferring acyl groups other than amino-acyl groups (GO:0016747);;	K19747|3.1e-190|nau:109218176|K19747 BAHD acyltransferase [EC:2.3.1.-] | (RefSeq) BAHD acyltransferase DCR	--	--	--	Transferase family	BAHD acyltransferase DCR OS=Arabidopsis thaliana OX=3702 GN=DCR PE=2 SV=1	S	Function unknown	BAHD acyltransferase DCR-like [Camellia sinensis]	molecular function: catalytic activity (GO:0003824)
Camellia_sinensis_newGene_12780	--	--	3.29096	3.88355	3.85136	12.3065	11.4799	10.9473	2.21791	1.82478	0.911125	2.19e-43	1.6155	up	6.63e-07	1.30964	up	4.4e-49	2.90909	up	--	--	Molecular Function: nuclear export signal receptor activity (GO:0005049);; Cellular Component: nucleus (GO:0005634);; Biological Process: intracellular protein transport (GO:0006886);; Molecular Function: Ran GTPase binding (GO:0008536);;	K14290|5.17e-13|cmo:103495776|K14290 exportin-1 | (RefSeq) protein EXPORTIN 1A	Ribosome biogenesis in eukaryotes (ko03008);; RNA transport (ko03013)	[YU]	Nuclear structure;; Intracellular trafficking, secretion, and vesicular transport	--	Protein EXPORTIN 1A OS=Arabidopsis thaliana OX=3702 GN=XPO1 PE=1 SV=1	--	--	Protein EXPORTIN 1A like [Actinidia chinensis var. chinensis]	molecular function: transporter activity (GO:0005215);; biological process: localization (GO:0051179);; cellular component: cell (GO:0005623);; cellular component: organelle (GO:0043226);; cellular component: cell part (GO:0044464);; molecular function: binding (GO:0005488)
CSS0006348	CSS0006348	LOC114274172	3.16579	4.12128	3.32992	12.2887	8.19956	8.56745	1.47156	1.13734	1.31385	7.54e-07	1.45095	up	0.000441413	1.48101	up	1.39e-19	2.91555	up	--	--	Molecular Function: cysteine-type endopeptidase inhibitor activity (GO:0004869);;	--	--	--	--	Cystatin domain	--	--	--	uncharacterized protein LOC114274172 [Camellia sinensis]	molecular function: molecular function regulator (GO:0098772);; biological process: biological regulation (GO:0065007)
Camellia_sinensis_newGene_3412	--	LOC114292455	4.63516	3.58134	3.84337	12.1984	5.24924	10.8489	0.316786	0.42267	0.306072	3.85e-09	1.59303	up	7.78e-21	3.21899	up	1.37e-44	4.797	up	--	--	Molecular Function: microtubule motor activity (GO:0003777);; Biological Process: microtubule-based movement (GO:0007018);; Cellular Component: integral component of membrane (GO:0016021);;	--	--	--	--	--	--	--	--	uncharacterized protein LOC114292455 [Camellia sinensis]	molecular function: catalytic activity (GO:0003824);; biological process: cellular process (GO:0009987);; biological process: single-organism process (GO:0044699);; cellular component: membrane (GO:0016020);; cellular component: membrane part (GO:0044425)
CSS0014930	CSS0014930	LOC114308359	3.24678	3.47316	3.56708	12.1781	11.8887	12.5762	0	0	0.031698	2.87e-45	1.84597	up	6.98e-15	8.43095	up	1.59e-22	10.2622	up	[M]	Cell wall/membrane/envelope biogenesis	Molecular Function: protein kinase activity (GO:0004672);; Molecular Function: ATP binding (GO:0005524);;	K23544|7.5e-116|brp:103842861|K23544 serine incorporator 1/3 | (RefSeq) serine incorporator 3	--	--	--	Protein kinase domain	Wall-associated receptor kinase-like 1 OS=Arabidopsis thaliana OX=3702 GN=WAKL1 PE=2 SV=1	T	Signal transduction mechanisms	wall-associated receptor kinase-like 1 [Camellia sinensis]	molecular function: catalytic activity (GO:0003824);; biological process: metabolic process (GO:0008152);; biological process: cellular process (GO:0009987);; molecular function: binding (GO:0005488)
CSS0048397	CSS0048397	--	5.61379	8.82977	3.41359	12.148	12.4831	12.4809	0	0	0	0.00401202	1.0705	up	3.06e-11	8.82669	up	1.37e-15	9.88166	up	--	--	Biological Process: ubiquitin-dependent protein catabolic process (GO:0006511);; Biological Process: protein deubiquitination (GO:0016579);; Molecular Function: thiol-dependent ubiquitinyl hydrolase activity (GO:0036459);;	K11838|9.6e-76|tcc:18586912|K11838 ubiquitin carboxyl-terminal hydrolase 7 [EC:3.4.19.12] | (RefSeq) ubiquitin carboxyl-terminal hydrolase 12	--	[O]	Posttranslational modification, protein turnover, chaperones	Ubiquitin carboxyl-terminal hydrolase	Ubiquitin carboxyl-terminal hydrolase 13 OS=Arabidopsis thaliana OX=3702 GN=UBP13 PE=1 SV=1	O	Posttranslational modification, protein turnover, chaperones	hypothetical protein HYC85_000642 [Camellia sinensis]	biological process: metabolic process (GO:0008152);; biological process: cellular process (GO:0009987);; molecular function: catalytic activity (GO:0003824)
Camellia_sinensis_newGene_21407	--	LOC114276627	4.15763	4.26364	3.07669	12.1267	9.60763	9.81693	0	0	0	3.06e-20	1.72817	up	3.59e-14	9.56366	up	2.08e-20	11.2766	up	--	--	--	--	--	--	--	--	--	--	--	uncharacterized protein LOC114276627 isoform X6 [Camellia sinensis]	--
CSS0043489	CSS0043489	LOC114263738	5.21604	5.65119	5.47651	12.1169	10.5101	10.0946	2.57038	2.09148	2.50236	1.67e-13	1.0138	up	2.36e-11	1.24861	up	5.4e-53	2.24693	up	--	--	Molecular Function: methyltransferase activity (GO:0008168);; Cellular Component: integral component of membrane (GO:0016021);;	--	--	--	--	Methyltransferase domain	--	S	Function unknown	uncharacterized protein LOC114263738 [Camellia sinensis]	molecular function: catalytic activity (GO:0003824);; cellular component: membrane (GO:0016020);; cellular component: membrane part (GO:0044425)
CSS0029559	CSS0029559	LOC114299247	6.67481	3.66911	4.07571	12.1033	15.1401	14.2408	2.59935	1.69257	2.63586	5.22e-09	1.54652	up	0.00212863	1.10774	up	8.07e-31	2.63939	up	--	--	Biological Process: flower development (GO:0009908);; Biological Process: cell differentiation (GO:0030154);;	K08867|4.5e-13|lang:109354662|K08867 WNK lysine deficient protein kinase [EC:2.7.11.1] | (RefSeq) serine/threonine-protein kinase WNK1-like	--	--	--	Frigida-like protein	FRIGIDA-like protein 4a OS=Arabidopsis thaliana OX=3702 GN=FRL4A PE=2 SV=1	S	Function unknown	FRIGIDA-like protein 5 [Camellia sinensis]	biological process: reproduction (GO:0000003);; biological process: reproductive process (GO:0022414);; biological process: multicellular organismal process (GO:0032501);; biological process: developmental process (GO:0032502);; biological process: single-organism process (GO:0044699);; biological process: cellular process (GO:0009987)
CSS0035681	CSS0035681	--	27.8075	23.5145	28.9863	12.0447	10.024	10.0324	1.14529	1.30352	0.4431	4.63e-13	-1.30866	down	1.14e-51	4.83021	up	4.04e-21	3.50788	up	--	--	--	--	--	--	--	--	--	S	Function unknown	hypothetical protein HYC85_011698 [Camellia sinensis]	--
CSS0031628	CSS0031628	LOC114276228	4.70797	3.82539	2.80372	12.0438	8.99864	7.9578	1.90867	1.46746	1.40334	1.33e-06	1.36635	up	0.000585913	1.29384	up	7.98e-22	2.64426	up	--	--	Cellular Component: integral component of membrane (GO:0016021);;	--	--	[R]	General function prediction only	Leucine rich repeat	Receptor-like protein 57 OS=Arabidopsis thaliana OX=3702 GN=RLP57 PE=2 SV=1	S	Function unknown	receptor-like protein 44 [Camellia sinensis]	cellular component: membrane (GO:0016020);; cellular component: membrane part (GO:0044425)
Camellia_sinensis_newGene_16597	--	LOC114296220	1.86247	2.69384	1.30508	12.0245	9.91209	9.07188	0	0.062055	0.033829	6.26e-24	2.30306	up	2.47e-13	6.23527	up	6.95e-30	8.52662	up	--	--	Molecular Function: ion channel activity (GO:0005216);; Cellular Component: integral component of membrane (GO:0016021);;	K16900|8.09e-50|oeu:111377799|K16900 two pore calcium channel protein, plant | (RefSeq) two pore calcium channel protein 1A-like	--	[PT]	Inorganic ion transport and metabolism;; Signal transduction mechanisms	Ion transport protein	Two pore calcium channel protein 1A OS=Nicotiana tabacum OX=4097 GN=TPC1A PE=2 SV=1	--	--	two pore calcium channel protein 1B-like isoform X2 [Camellia sinensis]	molecular function: transporter activity (GO:0005215);; biological process: localization (GO:0051179);; cellular component: membrane (GO:0016020);; cellular component: membrane part (GO:0044425)
CSS0011277	CSS0011277	LOC114263598	29.3351	27.6424	35.013	12.0201	8.58563	8.88891	0.075139	0.454698	0.344211	8.2e-14	-1.63039	down	2.8e-38	6.67806	up	2.54e-18	5.03067	up	--	--	--	--	--	--	--	Ribosomal protein L31	--	S	Function unknown	LOW QUALITY PROTEIN: uncharacterized protein LOC114263598 [Camellia sinensis]	--
CSS0031545	CSS0031545	LOC114262519	1.2654	1.13562	1.15948	11.9572	10.3119	9.26259	2.85788	2.69654	2.93398	6.1e-54	3.14471	up	1.91e-05	-1.1849	down	6.93e-32	1.94505	up	--	--	Molecular Function: transferase activity (GO:0016740);;	--	--	--	--	Leucine rich repeat	Leucine-rich repeat extensin-like protein 2 OS=Arabidopsis thaliana OX=3702 GN=LRX2 PE=1 SV=1	S	Function unknown	leucine-rich repeat extensin-like protein 4 [Camellia sinensis]	molecular function: catalytic activity (GO:0003824)
CSS0012119	CSS0012119	LOC114266569	44.4173	38.8315	43.4853	11.9471	12.757	13.6668	103.314	76.6371	84.9203	9.47e-51	-1.70436	down	5.26e-15	-1.00197	down	3.42e-118	-2.72114	down	[I]	Lipid transport and metabolism	Molecular Function: hydroxymethylglutaryl-CoA synthase activity (GO:0004421);; Biological Process: isoprenoid biosynthetic process (GO:0008299);; Biological Process: sterol biosynthetic process (GO:0016126);;	K01641|1.8e-227|gab:108483549|K01641 hydroxymethylglutaryl-CoA synthase [EC:2.3.3.10] | (RefSeq) hydroxymethylglutaryl-CoA synthase-like	Synthesis and degradation of ketone bodies (ko00072);; Valine, leucine and isoleucine degradation (ko00280);; Butanoate metabolism (ko00650);; Terpenoid backbone biosynthesis (ko00900)	[I]	Lipid transport and metabolism	Hydroxymethylglutaryl-coenzyme A synthase C terminal	Hydroxymethylglutaryl-CoA synthase OS=Arabidopsis thaliana OX=3702 GN=HMGS PE=1 SV=2	I	Lipid transport and metabolism	hydroxymethylglutaryl-CoA synthase-like [Camellia sinensis]	molecular function: catalytic activity (GO:0003824);; biological process: metabolic process (GO:0008152);; biological process: cellular process (GO:0009987);; biological process: single-organism process (GO:0044699)
Camellia_sinensis_newGene_15101	--	LOC114276951	3.46858	3.48241	3.10191	11.9418	13.3033	12.3807	35.8199	34.9082	34.6383	4.31e-27	1.91585	up	3.72e-131	-3.32185	down	5.11e-44	-1.4199	down	[HR]	Coenzyme transport and metabolism;; General function prediction only	Molecular Function: catalytic activity (GO:0003824);;	K08726|8.49e-63|sbi:8071538|K08726 soluble epoxide hydrolase / lipid-phosphate phosphatase [EC:3.3.2.10 3.1.3.76] | (RefSeq) uncharacterized protein LOC8071538	Arachidonic acid metabolism (ko00590);; Peroxisome (ko04146)	[I]	Lipid transport and metabolism	alpha/beta hydrolase fold	--	I	Lipid transport and metabolism	bifunctional epoxide hydrolase 2-like [Camellia sinensis]	molecular function: catalytic activity (GO:0003824)
CSS0008880	CSS0008880	LOC114267655	3.85041	4.3315	5.17082	11.8777	12.5716	10.7064	29.2574	28.7616	28.7399	5.82e-11	1.40928	up	1.74e-55	-2.63382	down	1.05e-25	-1.23829	down	[G]	Carbohydrate transport and metabolism	Biological Process: carbohydrate metabolic process (GO:0005975);; Molecular Function: phosphotransferase activity, alcohol group as acceptor (GO:0016773);;	K00875|3.2e-37|cme:CYME_CMF097C|K00875 D-ribulokinase [EC:2.7.1.47] | (RefSeq) D-ribulokinase, ribitol kinase	Pentose and glucuronate interconversions (ko00040)	[G]	Carbohydrate transport and metabolism	FGGY family of carbohydrate kinases, C-terminal domain	--	G	Carbohydrate transport and metabolism	FGGY carbohydrate kinase domain-containing protein [Camellia sinensis]	biological process: metabolic process (GO:0008152);; molecular function: catalytic activity (GO:0003824)
CSS0048593	CSS0048593	LOC114315051	2.156	1.31319	4.29371	11.7772	6.84662	5.75221	23.6965	28.4856	28.9361	0.00600133	1.63782	up	2.16e-17	-3.30501	down	1.65e-08	-1.68645	down	--	--	--	--	--	--	--	Wound-induced protein	--	S	Function unknown	uncharacterized protein LOC114315051 [Camellia sinensis]	--
CSS0004867	CSS0004867	LOC114318521	24.5347	26.9923	37.547	11.5295	11.0666	11.9784	4.55297	7.11389	6.15966	9.87e-08	-1.34858	down	3.8e-16	2.37673	up	0.000679283	1.01322	up	--	--	Molecular Function: phosphoric ester hydrolase activity (GO:0042578);;	K21797|1.5e-35|nnu:104594919|K21797 phosphatidylinositol 4-phosphatase [EC:3.1.3.-] | (RefSeq) phosphoinositide phosphatase SAC8	Inositol phosphate metabolism (ko00562);; Phosphatidylinositol signaling system (ko04070)	[I]	Lipid transport and metabolism	--	Phosphoinositide phosphatase SAC8 OS=Arabidopsis thaliana OX=3702 GN=SAC8 PE=2 SV=1	T	Signal transduction mechanisms	phosphoinositide phosphatase SAC8 isoform X1 [Camellia sinensis]	molecular function: catalytic activity (GO:0003824)
CSS0036570	CSS0036570	LOC114265056	83.0123	85.3101	140.634	11.4783	7.71391	5.17276	1.19027	0.454061	0.853886	5.86e-39	-3.6618	down	5.98e-112	6.98777	up	7.28e-15	3.31491	up	--	--	Biological Process: defense response (GO:0006952);;	--	--	--	--	Pathogenesis-related protein Bet v 1 family	Kirola OS=Actinidia deliciosa OX=3627 PE=1 SV=1	S	Function unknown	kirola-like [Camellia sinensis]	biological process: response to stimulus (GO:0050896)
CSS0036710	CSS0036710	LOC114285041	3.5481	2.98741	3.37351	11.4649	11.494	12.5869	0.731602	0.681389	1.20206	5.38e-46	1.85784	up	6e-14	1.98007	up	5.17e-91	3.82467	up	[T]	Signal transduction mechanisms	Molecular Function: protein serine/threonine kinase activity (GO:0004674);; Molecular Function: ATP binding (GO:0005524);; Cellular Component: integral component of membrane (GO:0016021);;	K20181|1.2e-112|mtr:MTR_5g026090|K20181 vacuolar protein sorting-associated protein 18 | (RefSeq) vacuolar sorting-associated-like protein	--	--	--	Protein kinase domain	Putative receptor-like protein kinase At3g47110 OS=Arabidopsis thaliana OX=3702 GN=At3g47110 PE=3 SV=1	S	Function unknown	probable LRR receptor-like serine/threonine-protein kinase At3g47570 [Camellia sinensis]	molecular function: catalytic activity (GO:0003824);; biological process: metabolic process (GO:0008152);; biological process: cellular process (GO:0009987);; molecular function: binding (GO:0005488);; cellular component: membrane (GO:0016020);; cellular component: membrane part (GO:0044425)
CSS0025629	CSS0025629	LOC114302309	19.4145	26.7025	26.1827	11.3688	11.0761	10.7405	90.0014	105.167	101.956	6.78e-12	-1.1104	down	5.36e-40	-1.9757	down	5.7e-289	-3.10064	down	[G]	Carbohydrate transport and metabolism	Molecular Function: hydrolase activity, hydrolyzing O-glycosyl compounds (GO:0004553);; Biological Process: carbohydrate metabolic process (GO:0005975);;	K05349|2.7e-309|mdm:103453963|K05349 beta-glucosidase [EC:3.2.1.21] | (RefSeq) uncharacterized protein LOC103453963 isoform X1	Cyanoamino acid metabolism (ko00460);; Starch and sucrose metabolism (ko00500);; Phenylpropanoid biosynthesis (ko00940)	--	--	Glycosyl hydrolase family 3 N terminal domain	Beta-xylosidase/alpha-L-arabinofuranosidase 2 OS=Medicago sativa subsp. varia OX=36902 GN=Xyl2 PE=2 SV=1	G	Carbohydrate transport and metabolism	uncharacterized protein LOC114302309 [Camellia sinensis]	molecular function: catalytic activity (GO:0003824);; biological process: metabolic process (GO:0008152)
CSS0039215	CSS0039215	LOC114281779	3.08848	3.2714	3.5925	11.2387	10.2748	12.1964	28.0885	29.5287	29.9518	9.71e-24	1.77245	up	4.39e-110	-3.07281	down	4.93e-35	-1.31512	down	[E]	Amino acid transport and metabolism	Molecular Function: hydrolase activity (GO:0016787);;	K13051|2.5e-165|jre:108990335|K13051 L-asparaginase / beta-aspartyl-peptidase [EC:3.5.1.1 3.4.19.5] | (RefSeq) probable isoaspartyl peptidase/L-asparaginase 2	Alanine, aspartate and glutamate metabolism (ko00250);; Cyanoamino acid metabolism (ko00460)	[E]	Amino acid transport and metabolism	Asparaginase	Probable isoaspartyl peptidase/L-asparaginase 2 OS=Arabidopsis thaliana OX=3702 GN=At3g16150 PE=2 SV=2	E	Amino acid transport and metabolism	probable isoaspartyl peptidase/L-asparaginase 2 [Camellia sinensis]	molecular function: catalytic activity (GO:0003824)
CSS0003703	CSS0003703	LOC114256720	1.15927	0.630198	1.45933	11.2123	10.309	6.80652	2.45606	4.78181	3.39324	1.98e-16	3.1166	up	0.00102412	-1.63392	down	5.44e-06	1.46998	up	--	--	Molecular Function: RNA polymerase II regulatory region sequence-specific DNA binding (GO:0000977);; Molecular Function: transcription factor activity, sequence-specific DNA binding (GO:0003700);; Cellular Component: nucleus (GO:0005634);; Biological Process: positive regulation of transcription from RNA polymerase II promoter (GO:0045944);; Molecular Function: protein dimerization activity (GO:0…	K09264|1.3e-60|nau:109210927|K09264 MADS-box transcription factor, plant | (RefSeq) MADS-box protein CMB1-like	--	[K]	Transcription	SRF-type transcription factor (DNA-binding and dimerisation domain)	MADS-box protein EJ2 OS=Solanum lycopersicum OX=4081 GN=EJ2 PE=1 SV=1	K	Transcription	MADS-box protein EJ2-like [Camellia sinensis]	molecular function: binding (GO:0005488);; molecular function: nucleic acid binding transcription factor activity (GO:0001071);; biological process: biological regulation (GO:0065007);; cellular component: cell (GO:0005623);; cellular component: organelle (GO:0043226);; cellular component: cell part (GO:0044464)
CSS0031337	CSS0031337	LOC114285849	69.7319	82.4164	94.4796	11.2105	11.0311	9.37275	181.64	170.409	177.472	2.75e-86	-2.94995	down	3.22e-15	-1.03852	down	0	-4.00275	down	[G]	Carbohydrate transport and metabolism	Molecular Function: zinc ion binding (GO:0008270);; Molecular Function: oxidoreductase activity (GO:0016491);;	K23232|2.3e-156|nau:109215604|K23232 8-hydroxygeraniol dehydrogenase [EC:1.1.1.324] | (RefSeq) 8-hydroxygeraniol dehydrogenase-like	Monoterpenoid biosynthesis (ko00902)	[Q]	Secondary metabolites biosynthesis, transport and catabolism	Alcohol dehydrogenase GroES-like domain	Probable mannitol dehydrogenase OS=Fragaria ananassa OX=3747 GN=CAD PE=2 SV=1	C	Energy production and conversion	probable mannitol dehydrogenase [Camellia sinensis]	molecular function: binding (GO:0005488);; molecular function: catalytic activity (GO:0003824)
CSS0001194	CSS0001194	LOC114317442	21.918	18.9049	20.1247	11.1977	8.69385	9.6575	91.2683	86.9752	88.0559	4.33e-13	-1.03085	down	9.74e-109	-2.06589	down	6.24e-264	-3.11333	down	--	--	Molecular Function: peroxidase activity (GO:0004601);; Biological Process: response to oxidative stress (GO:0006979);; Molecular Function: heme binding (GO:0020037);; Biological Process: oxidation-reduction process (GO:0055114);;	K00430|1.5e-146|qsu:112028558|K00430 peroxidase [EC:1.11.1.7] | (RefSeq) peroxidase P7-like	Phenylpropanoid biosynthesis (ko00940)	--	--	Peroxidase	Peroxidase 4 OS=Vitis vinifera OX=29760 GN=GSVIVT00023967001 PE=1 SV=1	G	Carbohydrate transport and metabolism	peroxidase P7-like isoform X1 [Camellia sinensis]	molecular function: catalytic activity (GO:0003824);; molecular function: antioxidant activity (GO:0016209);; biological process: metabolic process (GO:0008152);; biological process: cellular process (GO:0009987);; biological process: single-organism process (GO:0044699);; biological process: response to stimulus (GO:0050896);; biological process: detoxification (GO:0098754);; molecular function:…
CSS0015853	CSS0015853	LOC114300003	0.722499	0	0.254789	11.1634	9.65718	9.77758	3.32686	3.24022	2.16769	0.000219583	4.95581	up	9.93e-05	-3.06779	down	2.67e-19	1.86269	up	[E]	Amino acid transport and metabolism	Molecular Function: diaminopimelate decarboxylase activity (GO:0008836);; Biological Process: lysine biosynthetic process via diaminopimelate (GO:0009089);;	K01586|1.8e-157|pop:7464016|K01586 diaminopimelate decarboxylase [EC:4.1.1.20] | (RefSeq) diaminopimelate decarboxylase 2, chloroplastic	Lysine biosynthesis (ko00300);; Biosynthesis of amino acids (ko01230)	[E]	Amino acid transport and metabolism	Pyridoxal-dependent decarboxylase, pyridoxal binding domain	Diaminopimelate decarboxylase 2, chloroplastic OS=Arabidopsis thaliana OX=3702 GN=LYSA2 PE=1 SV=1	E	Amino acid transport and metabolism	diaminopimelate decarboxylase 1, chloroplastic-like [Camellia sinensis]	molecular function: catalytic activity (GO:0003824);; biological process: metabolic process (GO:0008152);; biological process: cellular process (GO:0009987);; biological process: single-organism process (GO:0044699)
CSS0002758	CSS0002758	--	52.2949	52.4961	59.0794	11.1251	11.2126	10.2571	0.804815	0.649828	2.16966	1.48e-64	-2.31129	down	4.03e-85	5.53623	up	6.02e-17	3.20716	up	--	--	Cellular Component: integral component of membrane (GO:0016021);;	K00558|1.3e-08|zju:107415089|K00558 DNA (cytosine-5)-methyltransferase 1 [EC:2.1.1.37] | (RefSeq) LOW QUALITY PROTEIN: DNA (cytosine-5)-methyltransferase CMT3-like	Cysteine and methionine metabolism (ko00270)	--	--	--	--	S	Function unknown	hypothetical protein HYC85_010608 [Camellia sinensis]	cellular component: membrane (GO:0016020);; cellular component: membrane part (GO:0044425)
CSS0045588	CSS0045588	LOC114298479	6.09707	3.66583	4.57983	11.1142	11.7988	10.5989	2.25366	2.18308	2.57468	1.41e-06	1.24037	up	0.00249337	1.07808	up	6.92e-23	2.30499	up	[Q]	Secondary metabolites biosynthesis, transport and catabolism	Molecular Function: oxidoreductase activity (GO:0016491);; Molecular Function: metal ion binding (GO:0046872);;	K05658|6.9e-61|cpep:111781709|K05658 ATP-binding cassette, subfamily B (MDR/TAP), member 1 [EC:7.6.2.2] | (RefSeq) uncharacterized protein LOC111781709	ABC transporters (ko02010)	[QR]	Secondary metabolites biosynthesis, transport and catabolism;; General function prediction only	2OG-Fe(II) oxygenase superfamily	Protein SRG1 OS=Arabidopsis thaliana OX=3702 GN=SRG1 PE=2 SV=1	S	Function unknown	protein SRG1-like [Camellia sinensis]	molecular function: catalytic activity (GO:0003824);; molecular function: binding (GO:0005488)
CSS0016834	CSS0016834	LOC114269919	5.46334	6.22047	5.26278	11.0748	12.4393	10.5203	1.87396	2.65642	2.78306	3.94e-07	1.02585	up	2.16e-05	1.26197	up	3.93e-22	2.27331	up	[G]	Carbohydrate transport and metabolism	Molecular Function: molecular_function (GO:0003674);; Molecular Function: catalytic activity (GO:0003824);; Molecular Function: ribulose-phosphate 3-epimerase activity (GO:0004750);; Molecular Function: binding (GO:0005488);; Cellular Component: cellular_component (GO:0005575);; Cellular Component: intracellular (GO:0005622);; Cellular Component: cell (GO:0005623);; Cellular Component: cytoplasm …	K01783|8.6e-79|dzi:111283799|K01783 ribulose-phosphate 3-epimerase [EC:5.1.3.1] | (RefSeq) ribulose-phosphate 3-epimerase, chloroplastic-like	Pentose phosphate pathway (ko00030);; Pentose and glucuronate interconversions (ko00040);; Carbon fixation in photosynthetic organisms (ko00710);; Carbon metabolism (ko01200);; Biosynthesis of amino acids (ko01230)	[G]	Carbohydrate transport and metabolism	Ribulose-phosphate 3 epimerase family	Ribulose-phosphate 3-epimerase, chloroplastic (Fragment) OS=Solanum tuberosum OX=4113 PE=1 SV=1	G	Carbohydrate transport and metabolism	ribulose-phosphate 3-epimerase, chloroplastic-like [Camellia sinensis]	molecular function: catalytic activity (GO:0003824);; molecular function: binding (GO:0005488);; cellular component: cell (GO:0005623);; cellular component: cell part (GO:0044464);; biological process: metabolic process (GO:0008152);; biological process: single-organism process (GO:0044699);; biological process: cellular process (GO:0009987);; cellular component: organelle (GO:0043226);; cellular…
CSS0019521	CSS0019521	--	1.49439	1.58	1.65125	11.0379	12.5925	13.6127	5.726	5.57899	5.30299	1.54e-55	2.98542	up	4.18e-17	-1.74273	down	1.56e-16	1.22789	up	--	--	Cellular Component: integral component of membrane (GO:0016021);; Biological Process: transmembrane transport (GO:0055085);;	--	--	[T]	Signal transduction mechanisms	OPT oligopeptide transporter protein	Oligopeptide transporter 4 OS=Arabidopsis thaliana OX=3702 GN=OPT4 PE=1 SV=1	S	Function unknown	hypothetical protein HYC85_024267 [Camellia sinensis]	cellular component: membrane (GO:0016020);; cellular component: membrane part (GO:0044425);; biological process: localization (GO:0051179)
CSS0003960	CSS0003960	--	4.27837	4.95557	5.17508	11.0257	10.1727	9.94955	0	0	0.045048	3.51e-08	1.12304	up	7.14e-11	8.29401	up	2.18e-14	9.40132	up	--	--	--	K12472|2.5e-12|hbr:110672832|K12472 epidermal growth factor receptor substrate 15 | (RefSeq) epidermal growth factor receptor substrate 15-like isoform X1	Endocytosis (ko04144)	[TU]	Signal transduction mechanisms;; Intracellular trafficking, secretion, and vesicular transport	--	--	S	Function unknown	hypothetical protein TEA_000255 [Camellia sinensis var. sinensis]	--
CSS0044931	CSS0044931	LOC114300205	26.4961	24.4832	30.2085	10.9858	8.33672	10.2037	0	1.5622	1.72606	2.6e-08	-1.44228	down	4.07e-19	4.57173	up	9.06e-06	3.10747	up	--	--	Cellular Component: integral component of membrane (GO:0016021);; Molecular Function: transmembrane transporter activity (GO:0022857);;	K17500|4.6e-06|nta:107765414|K17500 integrin-linked kinase-associated serine/threonine phosphatase 2C [EC:3.1.3.16] | (RefSeq) WAT1-related protein At3g18200-like	--	--	--	--	WAT1-related protein At4g30420 OS=Arabidopsis thaliana OX=3702 GN=At4g30420 PE=3 SV=1	S	Function unknown	WAT1-related protein At4g30420-like [Camellia sinensis]	cellular component: membrane (GO:0016020);; cellular component: membrane part (GO:0044425);; molecular function: transporter activity (GO:0005215);; biological process: localization (GO:0051179)
CSS0007914	CSS0007914	LOC114288544	3.72239	3.15076	1.96638	10.885	8.96308	6.94484	0.120735	0.474878	0.4446	1.61e-07	1.6104	up	2.88e-08	3.03844	up	1.05e-31	4.63982	up	--	--	Cellular Component: integral component of membrane (GO:0016021);; Molecular Function: hydrolase activity (GO:0016787);;	--	--	--	--	NUDIX domain	Nudix hydrolase 9 OS=Arabidopsis thaliana OX=3702 GN=NUDT9 PE=2 SV=1	S	Function unknown	nudix hydrolase 9 isoform X1 [Camellia sinensis]	cellular component: membrane (GO:0016020);; cellular component: membrane part (GO:0044425);; molecular function: catalytic activity (GO:0003824)
CSS0006791	CSS0006791	LOC114263020	4.38786	3.62206	3.13531	10.8772	13.3303	12.8237	0.82907	0.726114	0.61621	3.41e-21	1.75166	up	2.65e-17	2.40122	up	3e-85	4.1376	up	--	--	Molecular Function: transferase activity, transferring acyl groups other than amino-acyl groups (GO:0016747);;	K19861|4.0e-156|vvi:100257911|K19861 benzyl alcohol O-benzoyltransferase [EC:2.3.1.196 2.3.1.232] | (RefSeq) methanol O-anthraniloyltransferase	--	--	--	Transferase family	Methanol O-anthraniloyltransferase OS=Vitis labrusca OX=103355 GN=AMAT PE=1 SV=1	S	Function unknown	methanol O-anthraniloyltransferase-like [Camellia sinensis]	molecular function: catalytic activity (GO:0003824)
CSS0025737	CSS0025737	LOC114278626	1.44414	1.83908	2.32334	10.8579	10.6234	10.8935	4.46802	4.02799	4.36818	5.59e-26	2.53939	up	0.000234067	-1.13724	down	1.51e-17	1.38634	up	--	--	Molecular Function: protein tyrosine phosphatase activity (GO:0004725);; Molecular Function: protein tyrosine/serine/threonine phosphatase activity (GO:0008138);;	K14819|1.2e-173|vvi:100256857|K14819 dual specificity phosphatase 12 [EC:3.1.3.16 3.1.3.48] | (RefSeq) dual specificity protein phosphatase 12	--	[V]	Defense mechanisms	Dual specificity phosphatase, catalytic domain	Probable inactive dual specificity protein phosphatase-like At4g18593 OS=Arabidopsis thaliana OX=3702 GN=At4g18593 PE=2 SV=1	T	Signal transduction mechanisms	dual specificity protein phosphatase 12-like isoform X2 [Camellia sinensis]	molecular function: catalytic activity (GO:0003824);; biological process: metabolic process (GO:0008152);; biological process: cellular process (GO:0009987)
Camellia_sinensis_newGene_311	--	--	4.17238	3.4215	4.02466	10.8225	8.72791	9.18582	1.16572	1.88981	1.40083	3.71e-11	1.3163	up	1.11e-05	1.42823	up	1.3e-29	2.7317	up	--	--	--	--	--	--	--	--	--	--	--	--	--
CSS0031769	CSS0031769	--	77.1549	84.8806	102.244	10.7779	8.89936	9.21366	22.0907	22.5082	26.109	4.09e-96	-3.18158	down	1.39e-39	1.9647	up	2.75e-18	-1.23195	down	--	--	--	--	--	--	--	--	--	--	--	hypothetical protein HYC85_015396 [Camellia sinensis]	--
Camellia_sinensis_newGene_7462	--	LOC114292811	0.87126	1.23176	1.23779	10.7295	12.6952	11.9048	0.270754	0.296808	0.473714	6.63e-54	3.22854	up	0.000212086	1.67113	up	3.53e-87	4.88539	up	--	--	Cellular Component: integral component of membrane (GO:0016021);;	--	--	--	--	Plant mobile domain	--	--	--	protein MAIN-LIKE 2-like [Camellia sinensis]	cellular component: membrane (GO:0016020);; cellular component: membrane part (GO:0044425)
CSS0035100	CSS0035100	--	4.92265	3.01519	4.10874	10.7071	7.44059	6.85414	0.159636	0.271392	0.156206	5.15e-05	1.06326	up	3.84e-23	4.35639	up	9.49e-45	5.40561	up	[IR]	Lipid transport and metabolism;; General function prediction only	Molecular Function: hydrolase activity, acting on ester bonds (GO:0016788);;	K00679|6.3e-122|cic:CICLE_v10027727mg|K00679 phospholipid:diacylglycerol acyltransferase [EC:2.3.1.158] | (RefSeq) hypothetical protein	Glycerolipid metabolism (ko00561)	--	--	GDSL-like Lipase/Acylhydrolase	GDSL esterase/lipase APG OS=Arabidopsis thaliana OX=3702 GN=APG PE=2 SV=1	S	Function unknown	GDSL esterase/lipase [Actinidia chinensis var. chinensis]	molecular function: catalytic activity (GO:0003824)
CSS0004451	CSS0004451	LOC114282208	3.00556	2.79338	2.81131	10.7033	7.04757	7.35548	0.754502	1.31472	0.910375	6.79e-08	1.54014	up	0.000555867	1.56415	up	1.22e-18	3.09091	up	--	--	Molecular Function: calcium ion binding (GO:0005509);;	--	--	--	--	EF-hand domain pair	--	S	Function unknown	uncharacterized protein LOC114282208 [Camellia sinensis]	molecular function: binding (GO:0005488)
CSS0041272	CSS0041272	--	32.6443	28.3595	28.7661	10.698	9.77196	9.78964	70.0307	71.7937	68.828	8.44e-55	-1.5526	down	4.85e-40	-1.17111	down	0	-2.73889	down	[E]	Amino acid transport and metabolism	Molecular Function: 2-isopropylmalate synthase activity (GO:0003852);; Biological Process: leucine biosynthetic process (GO:0009098);;	K01649|1.9e-256|vvi:100249820|K01649 2-isopropylmalate synthase [EC:2.3.3.13] | (RefSeq) 2-isopropylmalate synthase A	Valine, leucine and isoleucine biosynthesis (ko00290);; Pyruvate metabolism (ko00620);; 2-Oxocarboxylic acid metabolism (ko01210);; Biosynthesis of amino acids (ko01230)	[E]	Amino acid transport and metabolism	HMGL-like	2-isopropylmalate synthase A OS=Solanum pennellii OX=28526 GN=IPMSA PE=2 SV=1	E	Amino acid transport and metabolism	hypothetical protein HYC85_019695 [Camellia sinensis]	molecular function: catalytic activity (GO:0003824);; biological process: metabolic process (GO:0008152);; biological process: cellular process (GO:0009987);; biological process: single-organism process (GO:0044699)
CSS0029851	CSS0029851	LOC114278066	58.6916	70.8098	64.0165	10.6507	8.17052	7.26567	23.8708	28.8534	25.3703	5.5e-68	-2.88039	down	3.18e-22	1.36946	up	3.06e-18	-1.52592	down	--	--	Molecular Function: DNA binding (GO:0003677);;	K09422|6.7e-86|vvi:100260318|K09422 transcription factor MYB, plant | (RefSeq) transcription factor MYB59	--	[K]	Transcription	Myb-like DNA-binding domain	Transcription factor MYB48 OS=Arabidopsis thaliana OX=3702 GN=MYB48 PE=2 SV=1	K	Transcription	transcription factor MYB59-like [Camellia sinensis]	molecular function: binding (GO:0005488)
CSS0019064	CSS0019064	LOC114261948	0.838043	0.565151	0.238785	10.6334	11.1965	11.1437	1.89822	1.4413	1.618	3.14e-39	4.30923	up	0.0067689	-1.51201	down	1.88e-39	2.78375	up	[M]	Cell wall/membrane/envelope biogenesis	Biological Process: polysaccharide biosynthetic process (GO:0000271);; Molecular Function: molecular_function (GO:0003674);; Molecular Function: catalytic activity (GO:0003824);; Cellular Component: cellular_component (GO:0005575);; Cellular Component: intracellular (GO:0005622);; Cellular Component: cell (GO:0005623);; Cellular Component: cytoplasm (GO:0005737);; Cellular Component: Golgi appara…	K20893|1.5e-152|nnu:104595780|K20893 probable galacturonosyltransferase-like 1 [EC:2.4.1.-] | (RefSeq) probable galacturonosyltransferase-like 1	--	--	--	Glycosyl transferase family 8	Probable galacturonosyltransferase-like 1 OS=Arabidopsis thaliana OX=3702 GN=GATL1 PE=2 SV=1	O	Posttranslational modification, protein turnover, chaperones	probable galacturonosyltransferase-like 1 [Camellia sinensis]	biological process: metabolic process (GO:0008152);; biological process: single-organism process (GO:0044699);; molecular function: catalytic activity (GO:0003824);; cellular component: cell (GO:0005623);; cellular component: cell part (GO:0044464);; cellular component: organelle (GO:0043226)
Camellia_sinensis_newGene_21924	--	--	36.7196	27.5895	44.8292	10.6044	7.5186	9.24129	228.577	236.591	241.693	4.72e-18	-1.98167	down	1.13e-58	-2.63341	down	0	-4.63414	down	--	--	--	--	--	--	--	--	--	--	--	--	--
CSS0033054	CSS0033054	LOC114317996	4.96424	3.59699	5.84955	10.5868	10.8031	10.5902	1.70917	0.824566	0.742904	5.55e-06	1.1581	up	1.37e-06	2.16587	up	9.1e-25	3.30581	up	--	--	Biological Process: reproduction (GO:0000003);; Biological Process: cell morphogenesis (GO:0000902);; Biological Process: cell morphogenesis involved in differentiation (GO:0000904);; Biological Process: developmental process involved in reproduction (GO:0003006);; Cellular Component: cellular_component (GO:0005575);; Cellular Component: cell (GO:0005623);; Cellular Component: plasma membrane (GO…	K23541|1.4e-27|egu:105051209|K23541 Ca2+/H+ antiporter, TMEM165/GDT1 family | (RefSeq) LOW QUALITY PROTEIN: uncharacterized protein LOC105051209	--	--	--	P21-Rho-binding domain	CRIB domain-containing protein RIC4 OS=Arabidopsis thaliana OX=3702 GN=RIC4 PE=1 SV=1	S	Function unknown	CRIB domain-containing protein RIC4-like isoform X1 [Camellia sinensis]	biological process: reproduction (GO:0000003);; biological process: cellular process (GO:0009987);; biological process: developmental process (GO:0032502);; biological process: single-organism process (GO:0044699);; biological process: cellular component organization or biogenesis (GO:0071840);; biological process: reproductive process (GO:0022414);; cellular component: cell (GO:0005623);; cellul…
CSS0033324	CSS0033324	LOC114300646	177.72	368.767	293.464	10.5258	9.06376	13.5654	80.7874	45.4828	77.6969	2.38e-39	-4.65023	down	8.96e-08	2.11081	up	2.47e-17	-2.55368	down	[QV]	Secondary metabolites biosynthesis, transport and catabolism;; Defense mechanisms	Molecular Function: monooxygenase activity (GO:0004497);; Molecular Function: iron ion binding (GO:0005506);; Cellular Component: integral component of membrane (GO:0016021);; Molecular Function: oxidoreductase activity, acting on paired donors, with incorporation or reduction of molecular oxygen (GO:0016705);; Molecular Function: heme binding (GO:0020037);;	K20617|1.2e-150|egu:105038724|K20617 cytochrome P450 family 71 subfamily A | (RefSeq) cytochrome P450 71A9-like	--	[Q]	Secondary metabolites biosynthesis, transport and catabolism	Cytochrome P450	2-methylbutanal oxime monooxygenase OS=Manihot esculenta OX=3983 GN=CYP71E7 PE=1 SV=1	Q	Secondary metabolites biosynthesis, transport and catabolism	cytochrome P450 71B10-like [Camellia sinensis]	molecular function: catalytic activity (GO:0003824);; biological process: metabolic process (GO:0008152);; biological process: single-organism process (GO:0044699);; molecular function: binding (GO:0005488);; cellular component: membrane (GO:0016020);; cellular component: membrane part (GO:0044425)
CSS0038318	CSS0038318	LOC114296491	2.75886	2.67855	3.76751	10.5123	9.55576	7.8043	0.686701	0.674975	0.465622	4.83e-09	1.602	up	4.82e-07	2.39049	up	6.4e-31	3.9766	up	--	--	--	--	--	--	--	--	EID1-like F-box protein 2 OS=Arabidopsis thaliana OX=3702 GN=EDL2 PE=1 SV=1	S	Function unknown	EID1-like F-box protein 2 [Camellia sinensis]	--
Camellia_sinensis_newGene_20311	--	LOC114297897	16.1653	24.8321	29.8048	10.4535	9.58076	11.1669	4.26417	6.54561	4.67081	0.000142841	-1.16869	down	3.83e-11	2.2374	up	0.00098673	1.05408	up	[H]	Coenzyme transport and metabolism	Molecular Function: catalytic activity (GO:0003824);;	--	--	--	--	(2R)-phospho-3-sulfolactate synthase (ComA)	Protein HEAT-STRESS-ASSOCIATED 32 OS=Arabidopsis thaliana OX=3702 GN=HSA32 PE=2 SV=1	K	Transcription	protein HEAT-STRESS-ASSOCIATED 32 isoform X2 [Camellia sinensis]	molecular function: catalytic activity (GO:0003824)
CSS0005060	CSS0005060	LOC114288512	3.25263	3.18805	3.358	10.3525	7.9788	9.84546	21.0106	19.2469	20.578	1.44e-16	1.53493	up	5.26e-74	-2.57059	down	6.38e-17	-1.05118	down	--	--	Molecular Function: DNA binding (GO:0003677);; Cellular Component: nucleus (GO:0005634);;	K09422|7.8e-102|tcc:18613948|K09422 transcription factor MYB, plant | (RefSeq) MYBPA; myb-related protein 308	--	[K]	Transcription	Myb-like DNA-binding domain	Transcription factor MYB3 OS=Arabidopsis thaliana OX=3702 GN=MYB3 PE=1 SV=1	K	Transcription	myb-related protein 308-like isoform X1 [Camellia sinensis]	molecular function: binding (GO:0005488);; cellular component: cell (GO:0005623);; cellular component: organelle (GO:0043226);; cellular component: cell part (GO:0044464)
CSS0034609	CSS0034609	LOC114300205	20.6457	21.2206	27.2418	10.3517	11.0536	10.4164	1.57269	2.05758	2.81948	6.05e-09	-1.10085	down	5.37e-41	3.47309	up	8.31e-19	2.35697	up	--	--	Cellular Component: integral component of membrane (GO:0016021);; Molecular Function: transmembrane transporter activity (GO:0022857);;	K17500|3.2e-32|nta:107765414|K17500 integrin-linked kinase-associated serine/threonine phosphatase 2C [EC:3.1.3.16] | (RefSeq) WAT1-related protein At3g18200-like	--	--	--	EamA-like transporter family	WAT1-related protein At4g30420 OS=Arabidopsis thaliana OX=3702 GN=At4g30420 PE=3 SV=1	S	Function unknown	WAT1-related protein At4g30420-like [Camellia sinensis]	cellular component: membrane (GO:0016020);; cellular component: membrane part (GO:0044425);; molecular function: transporter activity (GO:0005215);; biological process: localization (GO:0051179)
CSS0013191	CSS0013191	LOC114259928	0.481179	0.527078	0.441683	10.3134	9.40065	8.82685	1.85745	1.46569	1.71788	2.97e-102	4.31321	up	2.98e-08	-1.74339	down	1.64e-65	2.55244	up	[T]	Signal transduction mechanisms	Molecular Function: protein serine/threonine kinase activity (GO:0004674);; Molecular Function: ATP binding (GO:0005524);; Cellular Component: integral component of membrane (GO:0016021);; Biological Process: recognition of pollen (GO:0048544);;	K24104|4.6e-79|thj:104799061|K24104 GPN-loop GTPase | (RefSeq) LOW QUALITY PROTEIN: uncharacterized protein LOC104799061	--	--	--	Protein tyrosine and serine/threonine kinase	G-type lectin S-receptor-like serine/threonine-protein kinase At4g27290 OS=Arabidopsis thaliana OX=3702 GN=At4g27290 PE=3 SV=4	T	Signal transduction mechanisms	G-type lectin S-receptor-like serine/threonine-protein kinase At4g27290 isoform X1 [Camellia sinensis]	molecular function: catalytic activity (GO:0003824);; biological process: metabolic process (GO:0008152);; biological process: cellular process (GO:0009987);; molecular function: binding (GO:0005488);; cellular component: membrane (GO:0016020);; cellular component: membrane part (GO:0044425);; biological process: reproduction (GO:0000003);; biological process: reproductive process (GO:0022414);; …
Camellia_sinensis_newGene_19265	--	LOC114274735	1.13368	2.03419	2.39202	10.2876	12.1406	10.7125	0.042861	0.056296	0.059976	2.12e-29	2.72199	up	2.48e-22	4.66967	up	2.96e-106	7.37818	up	--	--	Cellular Component: integral component of membrane (GO:0016021);;	K09667|6.96e-12|aof:109823584|K09667 protein O-GlcNAc transferase [EC:2.4.1.255] | (RefSeq) probable UDP-N-acetylglucosamine--peptide N-acetylglucosaminyltransferase SPINDLY	Other types of O-glycan biosynthesis (ko00514)	--	--	--	--	E	Amino acid transport and metabolism	uncharacterized protein LOC114274735 [Camellia sinensis]	cellular component: membrane (GO:0016020);; cellular component: membrane part (GO:0044425)
CSS0027767	CSS0027767	--	2.59824	2.79063	2.26613	10.2803	11.7797	10.1597	0	0.140795	0	5.46e-29	2.08886	up	1.57e-14	5.68027	up	1.83e-08	7.7288	up	--	--	Cellular Component: ubiquitin ligase complex (GO:0000151);; Cellular Component: cellular_component (GO:0005575);; Cellular Component: intracellular (GO:0005622);; Cellular Component: cell (GO:0005623);; Cellular Component: cullin-RING ubiquitin ligase complex (GO:0031461);; Cellular Component: macromolecular complex (GO:0032991);; Cellular Component: intracellular part (GO:0044424);; Cellular Com…	K16240|4.7e-115|vvi:100257085|K16240 protein suppressor of PHYA-105 1 | (RefSeq) protein SPA1-RELATED 2	Circadian rhythm - plant (ko04712)	[J]	Translation, ribosomal structure and biogenesis	--	Protein SPA1-RELATED 2 OS=Arabidopsis thaliana OX=3702 GN=SPA2 PE=1 SV=2	T	Signal transduction mechanisms	hypothetical protein HYC85_022723 [Camellia sinensis]	cellular component: cell (GO:0005623);; cellular component: macromolecular complex (GO:0032991);; cellular component: cell part (GO:0044464)
Camellia_sinensis_newGene_19100	--	LOC114277231	1.35035	0.94236	0.849504	10.1663	8.56687	9.47162	3.10548	2.76519	3.3105	3.45e-44	3.06948	up	9.09e-07	-1.44932	down	5.66e-23	1.60598	up	--	--	--	K23222|6.82e-09|oeu:111367135|K23222 nuclease HARBI1 [EC:3.1.-.-] | (RefSeq) uncharacterized protein LOC111367135 isoform X1	--	[L]	Replication, recombination and repair	--	--	L	Replication, recombination and repair	uncharacterized protein LOC114277231 [Camellia sinensis]	--
Camellia_sinensis_newGene_15788	--	LOC114261812	1.88215	0.982018	1.11982	10.1239	9.68647	9.64765	3.25958	3.75096	4.11475	2.13e-33	2.89323	up	3.3e-06	-1.41518	down	1.33e-24	1.46564	up	--	--	--	--	--	--	--	Plant protein of unknown function	UPF0481 protein At3g47200 OS=Arabidopsis thaliana OX=3702 GN=At3g47200 PE=2 SV=1	S	Function unknown	UPF0481 protein At3g47200-like [Camellia sinensis]	--
CSS0002846	CSS0002846	LOC114282518	1.59222	2.14708	1.65521	10.1153	7.65042	9.14202	0.971988	0.551636	1.04454	2.1e-23	2.32808	up	0.00987938	1.13238	up	2.52e-38	3.44216	up	[T]	Signal transduction mechanisms	Molecular Function: protein serine/threonine kinase activity (GO:0004674);; Molecular Function: ATP binding (GO:0005524);; Biological Process: signal transduction (GO:0007165);; Cellular Component: integral component of membrane (GO:0016021);;	K12761|1.3e-179|qsu:112004057|K12761 carbon catabolite-derepressing protein kinase [EC:2.7.11.1] | (RefSeq) CBL-interacting serine/threonine-protein kinase 14	--	[T]	Signal transduction mechanisms	Protein kinase domain	CBL-interacting serine/threonine-protein kinase 14 OS=Arabidopsis thaliana OX=3702 GN=CIPK14 PE=1 SV=1	T	Signal transduction mechanisms	CBL-interacting serine/threonine-protein kinase 14-like [Camellia sinensis]	molecular function: catalytic activity (GO:0003824);; biological process: metabolic process (GO:0008152);; biological process: cellular process (GO:0009987);; molecular function: binding (GO:0005488);; biological process: biological regulation (GO:0065007);; cellular component: membrane (GO:0016020);; cellular component: membrane part (GO:0044425)
CSS0013448	CSS0013448	LOC114282518	2.33972	2.21497	2.44258	10.0718	12.1938	9.44213	0.379519	0.920521	1.13165	1.26e-27	2.19038	up	0.000393854	1.57585	up	4.37e-34	3.75438	up	[T]	Signal transduction mechanisms	Molecular Function: protein serine/threonine kinase activity (GO:0004674);; Molecular Function: ATP binding (GO:0005524);; Biological Process: signal transduction (GO:0007165);; Cellular Component: integral component of membrane (GO:0016021);;	K12761|7.5e-186|qsu:112004057|K12761 carbon catabolite-derepressing protein kinase [EC:2.7.11.1] | (RefSeq) CBL-interacting serine/threonine-protein kinase 14	--	[T]	Signal transduction mechanisms	Protein kinase domain	CBL-interacting serine/threonine-protein kinase 14 OS=Arabidopsis thaliana OX=3702 GN=CIPK14 PE=1 SV=1	T	Signal transduction mechanisms	CBL-interacting serine/threonine-protein kinase 14-like [Camellia sinensis]	molecular function: catalytic activity (GO:0003824);; biological process: metabolic process (GO:0008152);; biological process: cellular process (GO:0009987);; molecular function: binding (GO:0005488);; biological process: biological regulation (GO:0065007);; cellular component: membrane (GO:0016020);; cellular component: membrane part (GO:0044425)
CSS0008656	CSS0008656	--	19.7354	21.3095	30.8789	9.98318	10.15	10.39	2.52408	2.00308	1.64382	9.54e-07	-1.22279	down	1.24e-30	3.57668	up	1.44e-14	2.33869	up	[CP]	Energy production and conversion;; Inorganic ion transport and metabolism	Molecular Function: magnesium ion binding (GO:0000287);; Molecular Function: inorganic diphosphatase activity (GO:0004427);; Cellular Component: cytoplasm (GO:0005737);; Biological Process: phosphate-containing compound metabolic process (GO:0006796);;	K01507|1.2e-45|jre:108981022|K01507 inorganic pyrophosphatase [EC:3.6.1.1] | (RefSeq) soluble inorganic pyrophosphatase 4	Oxidative phosphorylation (ko00190)	[C]	Energy production and conversion	Inorganic pyrophosphatase	Soluble inorganic pyrophosphatase 4 OS=Arabidopsis thaliana OX=3702 GN=PPA4 PE=1 SV=1	C	Energy production and conversion	hypothetical protein TEA_021653 [Camellia sinensis var. sinensis]	molecular function: binding (GO:0005488);; molecular function: catalytic activity (GO:0003824);; cellular component: cell (GO:0005623);; cellular component: cell part (GO:0044464);; biological process: metabolic process (GO:0008152);; biological process: cellular process (GO:0009987)
Camellia_sinensis_newGene_8535	--	LOC114263561	3.60303	4.62518	3.51897	9.97826	8.49203	10.744	0.153559	0.174396	0.214262	2.34e-19	1.41896	up	2.94e-44	4.10349	up	7.08e-129	5.50841	up	--	--	Molecular Function: DNA binding (GO:0003677);; Molecular Function: protein dimerization activity (GO:0046983);;	K10398|2.26e-22|eus:EUTSA_v10016147mg|K10398 kinesin family member 11 | (RefSeq) hypothetical protein	--	[L]	Replication, recombination and repair	hAT family C-terminal dimerisation region	Zinc finger BED domain-containing protein DAYSLEEPER OS=Arabidopsis thaliana OX=3702 GN=HAT PE=1 SV=1	L	Replication, recombination and repair	zinc finger BED domain-containing protein DAYSLEEPER-like [Camellia sinensis]	molecular function: binding (GO:0005488)
CSS0030646	CSS0030646	LOC114296221	878.169	714.172	885.545	9.9569	9.78728	6.78255	66.3612	119.548	77.2057	0	-6.52771	down	2.7e-62	3.29226	up	4.02e-43	-3.25158	down	[O]	Posttranslational modification, protein turnover, chaperones	Cellular Component: cellular_component (GO:0005575);; Cellular Component: intracellular (GO:0005622);; Cellular Component: cell (GO:0005623);; Cellular Component: cytoplasm (GO:0005737);; Biological Process: response to stress (GO:0006950);; Biological Process: biological_process (GO:0008150);; Biological Process: response to temperature stimulus (GO:0009266);; Biological Process: response to hea…	K13993|2.2e-74|cpep:111792640|K13993 HSP20 family protein | (RefSeq) 17.8 kDa class I heat shock protein-like	Protein processing in endoplasmic reticulum (ko04141)	[O]	Posttranslational modification, protein turnover, chaperones	Hsp20/alpha crystallin family	18.2 kDa class I heat shock protein OS=Medicago sativa OX=3879 GN=HSP18.2 PE=2 SV=1	O	Posttranslational modification, protein turnover, chaperones	18.1 kDa class I heat shock protein-like [Camellia sinensis]	cellular component: cell (GO:0005623);; cellular component: cell part (GO:0044464);; biological process: response to stimulus (GO:0050896);; cellular component: organelle (GO:0043226)
CSS0012929	CSS0012929	--	1.71975	2.38002	1.50378	9.94726	8.38759	7.9087	4.43084	4.17124	4.80506	3.3e-29	2.23743	up	3.87e-08	-1.19475	down	4.69e-17	1.02756	up	--	--	Molecular Function: protein binding (GO:0005515);;	K16743|5.9e-275|vvi:100246947|K16743 abnormal spindle-like microcephaly-associated protein | (RefSeq) abnormal spindle-like microcephaly-associated protein homolog	--	[Z]	Cytoskeleton	IQ calmodulin-binding motif	--	Z	Cytoskeleton	hypothetical protein HYC85_025325 [Camellia sinensis]	molecular function: binding (GO:0005488)
CSS0049771	CSS0049771	--	2.86334	2.10437	0.952915	9.91281	8.09796	10.3087	26.3322	29.4648	26.4084	9.17e-09	2.27337	up	1.46e-35	-3.73384	down	6.96e-21	-1.47763	down	[J]	Translation, ribosomal structure and biogenesis	Molecular Function: structural constituent of ribosome (GO:0003735);; Cellular Component: ribosome (GO:0005840);; Biological Process: translation (GO:0006412);;	K02879|5.1e-82|nsy:104240355|K02879 large subunit ribosomal protein L17 | (RefSeq) 50S ribosomal protein L17, chloroplastic	Ribosome (ko03010)	[J]	Translation, ribosomal structure and biogenesis	Ribosomal protein L17	50S ribosomal protein L17, chloroplastic OS=Nicotiana tabacum OX=4097 GN=RPL17 PE=2 SV=1	J	Translation, ribosomal structure and biogenesis	hypothetical protein HYC85_031437 [Camellia sinensis]	molecular function: structural molecule activity (GO:0005198);; cellular component: cell (GO:0005623);; cellular component: macromolecular complex (GO:0032991);; cellular component: organelle (GO:0043226);; cellular component: cell part (GO:0044464);; biological process: metabolic process (GO:0008152);; biological process: cellular process (GO:0009987)
Camellia_sinensis_newGene_17131	--	LOC114301558	2.54655	3.77092	5.07247	9.88894	9.66866	9.45294	1.99229	1.42467	1.36995	5.75e-07	1.3523	up	0.000245543	1.31416	up	1.43e-41	2.64856	up	--	--	--	--	--	--	--	--	--	S	Function unknown	uncharacterized protein LOC114301558 [Camellia sinensis]	--
CSS0011930	CSS0011930	LOC114313688	37.2756	22.9569	30.2297	9.85924	8.37825	6.76455	3.96361	3.85688	2.32414	3e-16	-1.83872	down	7.26e-36	3.20014	up	4e-06	1.34657	up	--	--	Cellular Component: cytoplasm (GO:0005737);; Biological Process: ER to Golgi vesicle-mediated transport (GO:0006888);;	K20301|3.4e-68|vvi:100241146|K20301 trafficking protein particle complex subunit 2 | (RefSeq) trafficking protein particle complex subunit 2	--	[U]	Intracellular trafficking, secretion, and vesicular transport	Sedlin, N-terminal conserved region	--	U	Intracellular trafficking, secretion, and vesicular transport	transport protein particle 20 kDa subunit-like [Camellia sinensis]	cellular component: cell (GO:0005623);; cellular component: cell part (GO:0044464);; biological process: localization (GO:0051179)
Camellia_sinensis_newGene_8143	--	--	13.65	22.945	21.6803	9.85384	9.04713	8.77347	0.814439	0.543281	0.608064	2.81e-08	-1.15197	down	1.83e-87	4.87403	up	1.59e-100	3.70522	up	--	--	--	--	--	--	--	--	--	--	--	--	--
CSS0039573	CSS0039573	--	1.35386	1.85818	1.64518	9.84044	9.65313	9.08413	5.58603	4.37312	4.70767	3.79e-33	2.56895	up	1.3e-08	-1.53301	down	4.27e-10	1.01916	up	[G]	Carbohydrate transport and metabolism	Cellular Component: phosphopyruvate hydratase complex (GO:0000015);; Molecular Function: magnesium ion binding (GO:0000287);; Molecular Function: phosphopyruvate hydratase activity (GO:0004634);; Biological Process: glycolytic process (GO:0006096);;	K01689|1.8e-222|sind:105174126|K01689 enolase [EC:4.2.1.11] | (RefSeq) enolase	Glycolysis / Gluconeogenesis (ko00010);; Carbon metabolism (ko01200);; Biosynthesis of amino acids (ko01230);; RNA degradation (ko03018)	[G]	Carbohydrate transport and metabolism	Enolase, C-terminal TIM barrel domain	Enolase OS=Ricinus communis OX=3988 PE=2 SV=1	G	Carbohydrate transport and metabolism	hypothetical protein HYC85_021821 [Camellia sinensis]	cellular component: cell (GO:0005623);; cellular component: macromolecular complex (GO:0032991);; cellular component: cell part (GO:0044464);; molecular function: binding (GO:0005488);; molecular function: catalytic activity (GO:0003824);; biological process: metabolic process (GO:0008152);; biological process: cellular process (GO:0009987);; biological process: single-organism process (GO:004469…
CSS0011724	CSS0011724	LOC114276411	17.5369	15.0279	13.0392	9.8024	6.78111	5.52568	34.4589	33.6674	31.8637	8.91e-06	-1.03361	down	3.24e-15	-1.07348	down	7.83e-34	-2.12305	down	[O]	Posttranslational modification, protein turnover, chaperones	--	K03686|2.2e-14|cpap:110817764|K03686 molecular chaperone DnaJ | (RefSeq) chaperone protein dnaJ GFA2, mitochondrial isoform X1	--	[O]	Posttranslational modification, protein turnover, chaperones	X-domain of DnaJ-containing	Chaperone protein dnaJ 10 OS=Arabidopsis thaliana OX=3702 GN=ATJ10 PE=2 SV=2	O	Posttranslational modification, protein turnover, chaperones	chaperone protein dnaJ 10-like [Camellia sinensis]	--
Camellia_sinensis_newGene_3375	--	LOC114315666	2.07645	1.54857	1.35628	9.78593	8.82984	9.482	0.072181	0	0.065213	1.47e-33	2.38902	up	2.47e-13	4.95026	up	2.62e-41	7.32262	up	--	--	Molecular Function: nucleotide binding (GO:0000166);; Molecular Function: transcription factor activity, sequence-specific DNA binding (GO:0003700);; Cellular Component: nucleus (GO:0005634);; Biological Process: mature ribosome assembly (GO:0042256);; Molecular Function: ribosome binding (GO:0043022);; Molecular Function: sequence-specific DNA binding (GO:0043565);;	K03264|6.59e-37|ccav:112523795|K03264 translation initiation factor 6 | (RefSeq) eukaryotic translation initiation factor 6-like	Ribosome biogenesis in eukaryotes (ko03008)	[J]	Translation, ribosomal structure and biogenesis	eIF-6 family	Eukaryotic translation initiation factor 6-2 OS=Arabidopsis thaliana OX=3702 GN=EIF6-2 PE=2 SV=1	J	Translation, ribosomal structure and biogenesis	eukaryotic translation initiation factor 6-2-like isoform X1 [Camellia sinensis]	molecular function: binding (GO:0005488);; molecular function: nucleic acid binding transcription factor activity (GO:0001071);; biological process: biological regulation (GO:0065007);; cellular component: cell (GO:0005623);; cellular component: organelle (GO:0043226);; cellular component: cell part (GO:0044464);; biological process: cellular process (GO:0009987);; biological process: cellular co…
CSS0022466	CSS0022466	LOC114295893	4.53328	4.06807	3.4342	9.7545	8.31937	7.78457	17.3442	18.1323	19.3088	1.87e-06	1.11009	up	2.17e-29	-2.11921	down	1.16e-11	-1.02459	down	--	--	Cellular Component: integral component of membrane (GO:0016021);;	--	--	--	--	Late embryogenesis abundant protein	--	S	Function unknown	uncharacterized protein LOC114295893 [Camellia sinensis]	cellular component: membrane (GO:0016020);; cellular component: membrane part (GO:0044425)
CSS0016013	CSS0016013	LOC114256993	0.788487	0.462278	0.624654	9.74906	9.29819	8.60342	1.7715	1.53684	1.12614	1.05e-61	3.88363	up	0.00492064	-1.18527	down	3.29e-42	2.68567	up	[G]	Carbohydrate transport and metabolism	Molecular Function: UDP-glycosyltransferase activity (GO:0008194);;	K23154|2.0e-158|qsu:112022402|K23154 2-hydroxyflavanone C-glucosyltransferase [EC:2.4.1.360] | (RefSeq) UDP-glycosyltransferase 13-like	--	[GC]	Carbohydrate transport and metabolism;; Energy production and conversion	UDP-glucoronosyl and UDP-glucosyl transferase	UDP-glycosyltransferase 708C1 OS=Fagopyrum esculentum OX=3617 GN=UGT708C1 PE=1 SV=1	S	Function unknown	UDP-glycosyltransferase 708C1-like [Camellia sinensis]	molecular function: catalytic activity (GO:0003824)
CSS0007334	CSS0007334	LOC114290060	25.6667	23.7428	21.4663	9.74743	10.0228	10.5312	0.100634	0	0.236609	2.45e-20	-1.20629	down	3.21e-65	7.68606	up	8.87e-44	6.46489	up	--	--	Biological Process: response to acid chemical (GO:0001101);; Molecular Function: molecular_function (GO:0003674);; Molecular Function: transcription factor activity, sequence-specific DNA binding (GO:0003700);; Cellular Component: cellular_component (GO:0005575);; Cellular Component: intracellular (GO:0005622);; Cellular Component: cell (GO:0005623);; Cellular Component: nucleus (GO:0005634);; Bi…	K11838|1.0e-06|nsy:104229842|K11838 ubiquitin carboxyl-terminal hydrolase 7 [EC:3.4.19.12] | (RefSeq) uncharacterized protein LOC104229842	--	--	--	RWP-RK domain	Protein NLP6 OS=Arabidopsis thaliana OX=3702 GN=NLP6 PE=2 SV=2	S	Function unknown	uncharacterized protein LOC114290060 isoform X5 [Camellia sinensis]	biological process: response to stimulus (GO:0050896);; molecular function: nucleic acid binding transcription factor activity (GO:0001071);; biological process: biological regulation (GO:0065007);; cellular component: cell (GO:0005623);; cellular component: cell part (GO:0044464);; cellular component: organelle (GO:0043226);; biological process: metabolic process (GO:0008152);; biological proces…
CSS0038815	CSS0038815	LOC114282441	1.29786	1.05295	0.757334	9.70663	9.33913	10.2592	4.02276	3.92382	3.59102	4.12e-36	3.23609	up	4.62e-08	-1.81795	down	2.71e-15	1.40379	up	[F]	Nucleotide transport and metabolism	Molecular Function: adenine phosphoribosyltransferase activity (GO:0003999);; Cellular Component: cytoplasm (GO:0005737);; Biological Process: adenine salvage (GO:0006168);; Biological Process: nucleoside metabolic process (GO:0009116);;	K00759|2.1e-92|vvi:100264315|K00759 adenine phosphoribosyltransferase [EC:2.4.2.7] | (RefSeq) adenine phosphoribosyltransferase 3	Purine metabolism (ko00230)	[F]	Nucleotide transport and metabolism	Phosphoribosyl transferase domain	Adenine phosphoribosyltransferase 3 OS=Arabidopsis thaliana OX=3702 GN=APT3 PE=1 SV=1	F	Nucleotide transport and metabolism	adenine phosphoribosyltransferase 3-like isoform X1 [Camellia sinensis]	molecular function: catalytic activity (GO:0003824);; cellular component: cell (GO:0005623);; cellular component: cell part (GO:0044464);; biological process: metabolic process (GO:0008152);; biological process: cellular process (GO:0009987);; biological process: single-organism process (GO:0044699)
Camellia_sinensis_newGene_315	--	--	1.80735	1.87955	2.14392	9.63521	8.81595	9.63577	0.739316	0.505936	0.295134	1.89e-26	2.33839	up	5.83e-05	1.82063	up	1.06e-51	4.14051	up	--	--	Cellular Component: exocyst (GO:0000145);; Biological Process: exocytosis (GO:0006887);;	K14486|2.79e-41|pop:7497860|K14486 auxin response factor | (RefSeq) auxin response factor 9	Plant hormone signal transduction (ko04075)	--	--	--	Auxin response factor 1 OS=Arabidopsis thaliana OX=3702 GN=ARF1 PE=1 SV=2	K	Transcription	hypothetical protein HYC85_000920 [Camellia sinensis]	cellular component: cell (GO:0005623);; cellular component: macromolecular complex (GO:0032991);; cellular component: cell part (GO:0044464);; biological process: cellular process (GO:0009987);; biological process: single-organism process (GO:0044699);; biological process: localization (GO:0051179)
CSS0006201	CSS0006201	LOC114258334	4.58764	4.91331	4.50812	9.57011	9.84403	9.94555	0	0.21352	0.193389	1.51e-11	1.08285	up	8.6e-26	5.15673	up	3.33e-49	6.22974	up	--	--	Cellular Component: integral component of membrane (GO:0016021);;	--	--	--	--	Protein of unknown function (DUF1664)	--	S	Function unknown	uncharacterized protein LOC114258334 isoform X2 [Camellia sinensis]	cellular component: membrane (GO:0016020);; cellular component: membrane part (GO:0044425)
CSS0002055	CSS0002055	LOC114282084	48.1691	37.3805	40.8898	9.46122	9.97165	7.74903	85.8096	94.268	88.0821	7.79e-28	-2.19136	down	2.51e-13	-1.02521	down	1.42e-107	-3.23112	down	--	--	Molecular Function: antiporter activity (GO:0015297);; Cellular Component: integral component of membrane (GO:0016021);; Molecular Function: xenobiotic transporter activity (GO:0042910);;	K03327|2.1e-29|pavi:110765460|K03327 multidrug resistance protein, MATE family | (RefSeq) protein DETOXIFICATION 12-like	--	[R]	General function prediction only	MatE	Protein DETOXIFICATION 6 OS=Arabidopsis thaliana OX=3702 GN=DTX6 PE=2 SV=1	V	Defense mechanisms	protein DETOXIFICATION 12-like isoform X1 [Camellia sinensis]	molecular function: transporter activity (GO:0005215);; biological process: localization (GO:0051179);; cellular component: membrane (GO:0016020);; cellular component: membrane part (GO:0044425)
CSS0027358	CSS0027358	LOC114265549	0.713739	1.12947	0.476332	9.38357	8.76751	8.73959	3.02909	2.65295	3.32055	2.48e-31	3.53858	up	3.48e-06	-1.88637	down	1.02e-19	1.63479	up	--	--	Cellular Component: extracellular region (GO:0005576);; Cellular Component: cell wall (GO:0005618);; Biological Process: plant-type cell wall organization (GO:0009664);; Cellular Component: membrane (GO:0016020);;	K20628|7.2e-128|tcc:18587477|K20628 expansin | (RefSeq) expansin-A10	--	--	--	Expansin C-terminal domain	Expansin-A8 OS=Arabidopsis thaliana OX=3702 GN=EXPA8 PE=2 SV=1	G	Carbohydrate transport and metabolism	expansin-A8-like [Camellia sinensis]	cellular component: extracellular region (GO:0005576);; cellular component: cell (GO:0005623);; cellular component: cell part (GO:0044464);; biological process: cellular process (GO:0009987);; biological process: cellular component organization or biogenesis (GO:0071840);; cellular component: membrane (GO:0016020)
Camellia_sinensis_newGene_11480	--	LOC114299128	2.32671	3.08981	5.15514	9.3381	7.47722	9.34535	0.888813	0.909258	0.808606	3.17e-05	1.31107	up	1.43e-07	2.06192	up	6.45e-50	3.35758	up	--	--	Molecular Function: ATP binding (GO:0005524);; Molecular Function: histone binding (GO:0042393);;	--	--	--	--	--	--	--	--	chromatin structure-remodeling complex protein SYD-like [Camellia sinensis]	molecular function: binding (GO:0005488)
CSS0050328	CSS0050328	LOC114319405	61.7373	54.8484	56.4041	9.16997	10.7577	8.79538	2.47544	0.597379	2.1869	5.18e-106	-2.56885	down	7.2e-20	5.09071	up	3.3e-11	2.50492	up	[Q]	Secondary metabolites biosynthesis, transport and catabolism	Molecular Function: oxidoreductase activity (GO:0016491);; Molecular Function: metal ion binding (GO:0046872);;	K13229|6.7e-98|sbi:8070754|K13229 2,4-dihydroxy-1,4-benzoxazin-3-one-glucoside dioxygenase [EC:1.14.11.59] | (RefSeq) DIBOA-glucoside dioxygenase BX6	Benzoxazinoid biosynthesis (ko00402)	[QR]	Secondary metabolites biosynthesis, transport and catabolism;; General function prediction only	2OG-Fe(II) oxygenase superfamily	1-aminocyclopropane-1-carboxylate oxidase homolog 1 OS=Arabidopsis thaliana OX=3702 GN=At1g06620 PE=2 SV=1	S	Function unknown	1-aminocyclopropane-1-carboxylate oxidase homolog 1-like isoform X1 [Camellia sinensis]	molecular function: catalytic activity (GO:0003824);; molecular function: binding (GO:0005488)
Camellia_sinensis_newGene_13392	--	LOC114268712	0.168211	0.414298	0.248276	9.15268	10.9733	9.86984	4.03956	3.72441	2.51173	1.42e-70	5.14335	up	1.05e-19	-3.513	down	9.47e-16	1.60956	up	--	--	Molecular Function: protein binding (GO:0005515);;	--	--	--	--	F-box domain	F-box protein At3g07870 OS=Arabidopsis thaliana OX=3702 GN=At3g07870 PE=2 SV=1	S	Function unknown	F-box/kelch-repeat protein At3g06240-like [Camellia sinensis]	molecular function: binding (GO:0005488)
Camellia_sinensis_newGene_5647	--	--	1.47036	1.74475	1.83642	9.13909	11.5693	10.7804	4.2562	4.44618	4.76937	1.21e-34	2.652	up	2.48e-08	-1.35036	down	6.9e-14	1.28716	up	--	--	--	--	--	--	--	--	--	--	--	--	--
Camellia_sinensis_newGene_10988	--	LOC114322158	3.14191	4.02668	4.11028	9.13336	11.1696	11.1624	0	0	0.035968	1.39e-09	1.28328	up	1.6e-13	8.10815	up	1.17e-18	9.37688	up	--	--	Molecular Function: secondary active sulfate transmembrane transporter activity (GO:0008271);; Cellular Component: integral component of membrane (GO:0016021);;	K17469|8.15e-25|cam:101499393|K17469 sulfate transporter 2, low-affinity | (RefSeq) sulfate transporter 2.1-like	--	[P]	Inorganic ion transport and metabolism	Sulfate permease family	Low affinity sulfate transporter 3 OS=Stylosanthes hamata OX=37660 GN=ST3 PE=2 SV=1	P	Inorganic ion transport and metabolism	low affinity sulfate transporter 3-like [Camellia sinensis]	molecular function: transporter activity (GO:0005215);; biological process: single-organism process (GO:0044699);; biological process: localization (GO:0051179);; cellular component: membrane (GO:0016020);; cellular component: membrane part (GO:0044425)
CSS0025751	CSS0025751	--	21.9615	25.6265	21.0777	9.1141	9.86898	10.9162	2.67206	3.09515	3.48597	1.24e-15	-1.18034	down	1.03e-73	2.94834	up	1.3e-23	1.75304	up	[G]	Carbohydrate transport and metabolism	Molecular Function: hydrolase activity, hydrolyzing O-glycosyl compounds (GO:0004553);; Cellular Component: cell wall (GO:0005618);; Biological Process: xyloglucan metabolic process (GO:0010411);; Molecular Function: xyloglucan:xyloglucosyl transferase activity (GO:0016762);; Biological Process: cell wall biogenesis (GO:0042546);; Cellular Component: apoplast (GO:0048046);; Biological Process: ce…	K08235|6.5e-149|sind:105170750|K08235 xyloglucan:xyloglucosyl transferase [EC:2.4.1.207] | (RefSeq) probable xyloglucan endotransglucosylase/hydrolase protein 32	--	--	--	Glycosyl hydrolases family 16	Probable xyloglucan endotransglucosylase/hydrolase protein 32 OS=Arabidopsis thaliana OX=3702 GN=XTH32 PE=2 SV=1	G	Carbohydrate transport and metabolism	hypothetical protein HYC85_031902 [Camellia sinensis]	molecular function: catalytic activity (GO:0003824);; cellular component: cell (GO:0005623);; cellular component: cell part (GO:0044464);; biological process: metabolic process (GO:0008152);; biological process: cellular process (GO:0009987);; biological process: cellular component organization or biogenesis (GO:0071840);; cellular component: extracellular region (GO:0005576)
CSS0038225	CSS0038225	LOC114258914	14.8951	21.8464	15.183	9.10388	8.26441	8.12832	1.94744	1.04188	1.59601	8.31e-06	-1.01022	down	2.2e-32	3.54266	up	2.68e-18	2.51719	up	--	--	--	K12173|6.8e-30|gmx:100794341|K12173 BRCA1-A complex subunit BRE | (RefSeq) BRISC and BRCA1-A complex member 2	Homologous recombination (ko03440)	--	--	Thaumatin family	Thaumatin-like protein 1 OS=Arabidopsis thaliana OX=3702 GN=TLP1 PE=2 SV=1	S	Function unknown	thaumatin-like protein 1 isoform X1 [Camellia sinensis]	--
CSS0046446	CSS0046446	LOC114258714	1.09915	1.13247	0.642904	9.08286	8.45694	8.30667	3.56499	3.75556	4.89569	3.18e-28	3.16871	up	6.97e-08	-2.01538	down	4.52e-08	1.13907	up	--	--	Molecular Function: zinc ion binding (GO:0008270);; Cellular Component: integral component of membrane (GO:0016021);;	--	--	--	--	B-box zinc finger	B-box zinc finger protein 21 OS=Arabidopsis thaliana OX=3702 GN=BBX21 PE=1 SV=1	S	Function unknown	uncharacterized protein LOC114258714 [Camellia sinensis]	molecular function: binding (GO:0005488);; cellular component: membrane (GO:0016020);; cellular component: membrane part (GO:0044425)
CSS0048246	CSS0048246	--	4.20346	4.39597	3.58636	9.07713	7.3938	11.5744	22.4655	19.5176	23.4799	2.08e-08	1.21786	up	1.41e-62	-2.36274	down	4.41e-12	-1.15932	down	[G]	Carbohydrate transport and metabolism	Molecular Function: hydrolase activity, hydrolyzing O-glycosyl compounds (GO:0004553);; Biological Process: carbohydrate metabolic process (GO:0005975);; Biological Process: actin filament organization (GO:0007015);; Molecular Function: actin filament binding (GO:0051015);;	K01210|7.9e-33|qsu:112019139|K01210 glucan 1,3-beta-glucosidase [EC:3.2.1.58] | (RefSeq) glucan 1,3-beta-glucosidase-like	Starch and sucrose metabolism (ko00500)	--	--	Cellulase (glycosyl hydrolase family 5)	--	G	Carbohydrate transport and metabolism	hypothetical protein HYC85_008298 [Camellia sinensis]	molecular function: catalytic activity (GO:0003824);; biological process: metabolic process (GO:0008152);; biological process: cellular process (GO:0009987);; biological process: single-organism process (GO:0044699);; biological process: cellular component organization or biogenesis (GO:0071840);; molecular function: binding (GO:0005488)
CSS0035808	CSS0035808	LOC114307590	20.1984	14.9418	17.8664	9.05344	2.5774	1.90824	36.2193	40.072	44.4502	0.00628958	-1.97391	down	7.2e-14	-1.12743	down	6.13e-06	-3.11819	down	--	--	Molecular Function: hydrogen ion transmembrane transporter activity (GO:0015078);; Biological Process: ATP synthesis coupled proton transport (GO:0015986);; Cellular Component: integral component of membrane (GO:0016021);; Cellular Component: proton-transporting ATP synthase complex, coupling factor F(o) (GO:0045263);;	K02109|1.0e-53|sly:109120519|K02109 F-type H+-transporting ATPase subunit b | (RefSeq) ATP synthase subunit b', chloroplastic	Oxidative phosphorylation (ko00190);; Photosynthesis (ko00195)	--	--	ATP synthase B/B' CF(0)	ATP synthase subunit b', chloroplastic OS=Spinacia oleracea OX=3562 GN=ATPF2 PE=1 SV=2	U	Intracellular trafficking, secretion, and vesicular transport	ATP synthase subunit b', chloroplastic [Camellia sinensis]	molecular function: transporter activity (GO:0005215);; biological process: localization (GO:0051179);; biological process: metabolic process (GO:0008152);; biological process: cellular process (GO:0009987);; biological process: single-organism process (GO:0044699);; cellular component: membrane (GO:0016020);; cellular component: membrane part (GO:0044425);; cellular component: cell (GO:0005623);…
CSS0048212	CSS0048212	LOC114311658	4.5105	4.00783	3.92733	9.02139	9.52558	8.61777	2.60081	1.97329	1.67436	8.17e-13	1.14292	up	4.76e-05	1.04234	up	4.47e-28	2.16958	up	--	--	Cellular Component: integral component of membrane (GO:0016021);;	K23877|6.6e-41|bna:106353943|K23877 xyloglucan O-acetyltransferase | (RefSeq) protein ALTERED XYLOGLUCAN 4-like	--	--	--	GDSL/SGNH-like Acyl-Esterase family found in Pmr5 and Cas1p	Protein trichome birefringence-like 33 OS=Arabidopsis thaliana OX=3702 GN=TBL33 PE=2 SV=1	S	Function unknown	protein trichome birefringence-like 33 [Camellia sinensis]	cellular component: membrane (GO:0016020);; cellular component: membrane part (GO:0044425)
CSS0031869	CSS0031869	LOC114269449	49.723	44.5841	45.6879	8.99933	8.66954	8.9447	19.7869	20.9609	20.1749	5.46e-139	-2.37741	down	1.46e-40	1.25975	up	1.27e-30	-1.13258	down	[V]	Defense mechanisms	Molecular Function: antiporter activity (GO:0015297);; Cellular Component: integral component of membrane (GO:0016021);; Molecular Function: xenobiotic transporter activity (GO:0042910);;	K03327|1.0e-221|jre:108982887|K03327 multidrug resistance protein, MATE family | (RefSeq) protein DETOXIFICATION 40-like isoform X1	--	[R]	General function prediction only	MatE	Protein DETOXIFICATION 40 OS=Arabidopsis thaliana OX=3702 GN=DTX40 PE=1 SV=1	V	Defense mechanisms	protein DETOXIFICATION 40-like isoform X1 [Camellia sinensis]	molecular function: transporter activity (GO:0005215);; biological process: localization (GO:0051179);; cellular component: membrane (GO:0016020);; cellular component: membrane part (GO:0044425)
Camellia_sinensis_newGene_5789	--	--	0	0	0	8.96958	8.33248	7.88589	1.90457	1.34415	0.809118	4.49e-17	10.4294	up	8.73e-09	-7.98942	down	2.39e-16	2.42123	up	--	--	--	--	--	--	--	--	--	--	--	--	--
CSS0010320	CSS0010320	LOC114274464	4.50796	4.07178	3.97478	8.95001	10.0486	9.53302	2.18446	1.35478	1.9234	1.12e-05	1.19757	up	0.00423008	1.22738	up	6.43e-14	2.40918	up	--	--	Cellular Component: integral component of membrane (GO:0016021);;	K03549|1.3e-13|csat:104769726|K03549 KUP system potassium uptake protein | (RefSeq) potassium transporter 8-like isoform X1	--	--	--	NHL repeat	--	S	Function unknown	uncharacterized protein LOC114274464 isoform X2 [Camellia sinensis]	cellular component: membrane (GO:0016020);; cellular component: membrane part (GO:0044425)
CSS0025755	CSS0025755	LOC114302023	3.68751	4.73713	4.04435	8.93904	10.7658	9.83978	1.92089	1.71643	1.7237	3.87e-12	1.26272	up	1.98e-08	1.27126	up	4.12e-49	2.51875	up	--	--	Molecular Function: magnesium ion binding (GO:0000287);; Molecular Function: terpene synthase activity (GO:0010333);;	K21926|4.1e-224|rcu:8276874|K21926 (+)-alpha-terpineol/(4S)-limonene synthase [EC:4.2.3.112 4.2.3.16] | (RefSeq) monoterpene synthase	Monoterpenoid biosynthesis (ko00902)	--	--	Terpene synthase family, metal binding domain	Monoterpene synthase OS=Santalum album OX=35974 GN=MonoTPS1 PE=3 SV=1	O	Posttranslational modification, protein turnover, chaperones	monoterpene synthase-like isoform X1 [Camellia sinensis]	molecular function: binding (GO:0005488);; molecular function: catalytic activity (GO:0003824)
CSS0008093	CSS0008093	LOC114292291	100.92	46.667	69.9324	8.86003	6.26309	6.29707	17.4442	22.8737	19.4047	2.34e-34	-3.32527	down	5.06e-14	1.91576	up	1.08e-10	-1.42553	down	--	--	--	--	--	--	--	zinc-finger of the FCS-type, C2-C2	FCS-Like Zinc finger 2 OS=Arabidopsis thaliana OX=3702 GN=FLZ2 PE=1 SV=1	S	Function unknown	FCS-Like Zinc finger 3-like [Camellia sinensis]	--
CSS0038995	CSS0038995	LOC114318275	3.52588	3.4284	3.46032	8.82631	9.22188	8.33585	19.2084	21.7897	18.0919	8.86e-16	1.35044	up	2.11e-56	-2.43727	down	5.65e-18	-1.10152	down	[G]	Carbohydrate transport and metabolism	Molecular Function: channel activity (GO:0015267);; Cellular Component: integral component of membrane (GO:0016021);;	K09872|7.4e-148|rcu:8264070|K09872 aquaporin PIP | (RefSeq) probable aquaporin PIP2-2	--	[G]	Carbohydrate transport and metabolism	Major intrinsic protein	Aquaporin PIP2-7 OS=Zea mays OX=4577 GN=PIP2-7 PE=2 SV=1	G	Carbohydrate transport and metabolism	aquaporin PIP2-7-like [Camellia sinensis]	molecular function: transporter activity (GO:0005215);; biological process: localization (GO:0051179);; cellular component: membrane (GO:0016020);; cellular component: membrane part (GO:0044425)
CSS0043549	CSS0043549	LOC114264390	34.1077	26.704	24.8226	8.81773	7.59312	7.70857	1.30661	1.33588	1.58974	2.51e-34	-1.81066	down	7.29e-121	4.39312	up	8.09e-41	2.5676	up	[R]	General function prediction only	Cellular Component: mitochondrion (GO:0005739);; Molecular Function: protein disulfide oxidoreductase activity (GO:0015035);; Biological Process: tissue regeneration (GO:0042246);;	--	--	--	--	Protein of unknown function, DUF393	Uncharacterized protein At5g50100, chloroplastic OS=Arabidopsis thaliana OX=3702 GN=At5g50100 PE=1 SV=1	S	Function unknown	uncharacterized protein At5g50100, chloroplastic-like isoform X1 [Camellia sinensis]	cellular component: cell (GO:0005623);; cellular component: organelle (GO:0043226);; cellular component: cell part (GO:0044464);; molecular function: catalytic activity (GO:0003824);; biological process: metabolic process (GO:0008152);; biological process: single-organism process (GO:0044699);; biological process: developmental process (GO:0032502);; biological process: growth (GO:0040007)
CSS0019175	CSS0019175	LOC114263623	66.742	68.646	80.1644	8.73975	9.64075	10.4833	23.3734	27.0975	27.4627	1.05e-93	-2.88156	down	2.45e-31	1.5291	up	1.24e-22	-1.36729	down	--	--	Molecular Function: calcium channel activity (GO:0005262);; Cellular Component: mitochondrial inner membrane (GO:0005743);; Molecular Function: uniporter activity (GO:0015292);; Cellular Component: integral component of membrane (GO:0016021);; Biological Process: mitochondrial calcium ion homeostasis (GO:0051560);;	K20858|3.6e-125|vvi:100262482|K20858 calcium uniporter protein, mitochondrial | (RefSeq) calcium uniporter protein 4, mitochondrial	--	[R]	General function prediction only	Mitochondrial calcium uniporter	Calcium uniporter protein 4, mitochondrial OS=Arabidopsis thaliana OX=3702 GN=At5g42610 PE=2 SV=1	S	Function unknown	calcium uniporter protein 4, mitochondrial-like [Camellia sinensis]	molecular function: transporter activity (GO:0005215);; biological process: localization (GO:0051179);; cellular component: cell (GO:0005623);; cellular component: membrane (GO:0016020);; cellular component: organelle (GO:0043226);; cellular component: organelle part (GO:0044422);; cellular component: cell part (GO:0044464);; cellular component: membrane part (GO:0044425);; biological process: ce…
CSS0041115	CSS0041115	--	1.2506	0.632858	0.505042	8.66514	8.47597	8.18257	4.72549	4.22439	4.0187	3.71e-28	3.40534	up	3.03e-11	-2.36844	down	1.57e-11	1.02252	up	[M]	Cell wall/membrane/envelope biogenesis	Cellular Component: integral component of membrane (GO:0016021);;	--	--	--	--	Glycosyltransferase Family 4	--	S	Function unknown	hypothetical protein HYC85_027204 [Camellia sinensis]	cellular component: membrane (GO:0016020);; cellular component: membrane part (GO:0044425)
Camellia_sinensis_newGene_18260	--	--	31.9569	20.0819	23.3341	8.66116	7.21278	7.85122	1.34524	0.898627	1.9767	1.65e-14	-1.03972	down	2.47e-87	3.75421	up	1.94e-43	2.69982	up	--	--	--	--	--	--	--	--	--	--	--	hypothetical protein HYC85_011350 [Camellia sinensis]	--
Camellia_sinensis_newGene_8506	--	LOC114288206	3.84073	2.80562	3.51751	8.62493	9.32149	9.30453	25.7663	52.5761	43.5697	2.34e-13	1.43803	up	6.66e-45	-3.52328	down	4.81e-21	-2.09971	down	--	--	Cellular Component: integral component of membrane (GO:0016021);;	--	--	--	--	--	--	--	--	uncharacterized protein LOC114288206 [Camellia sinensis]	cellular component: membrane (GO:0016020);; cellular component: membrane part (GO:0044425)
CSS0004692	CSS0004692	LOC114261536	22.6911	20.4205	22.4215	8.62164	6.70403	5.26163	45.2403	48.8477	46.743	4.87e-16	-1.66183	down	1.85e-18	-1.04209	down	3.5e-65	-2.7199	down	--	--	Cellular Component: exocyst (GO:0000145);; Biological Process: exocytosis (GO:0006887);;	--	--	--	--	--	--	S	Function unknown	uncharacterized protein LOC114261536 isoform X2 [Camellia sinensis]	cellular component: cell (GO:0005623);; cellular component: macromolecular complex (GO:0032991);; cellular component: cell part (GO:0044464);; biological process: cellular process (GO:0009987);; biological process: single-organism process (GO:0044699);; biological process: localization (GO:0051179)
CSS0011511	CSS0011511	LOC114312772	3.14528	4.01386	2.66048	8.56336	7.35126	7.03668	1.19766	0.745384	0.981851	2.27e-11	1.23837	up	4.95e-12	1.80456	up	9.46e-67	3.02593	up	--	--	Molecular Function: nucleic acid binding (GO:0003676);; Molecular Function: 5'-3' exoribonuclease activity (GO:0004534);; Cellular Component: nucleus (GO:0005634);; Biological Process: mRNA processing (GO:0006397);; Molecular Function: zinc ion binding (GO:0008270);;	K20553|0.0e+00|qsu:111988968|K20553 5'-3' exoribonuclease 4 [EC:3.1.13.-] | (RefSeq) 5'-3' exoribonuclease 4	MAPK signaling pathway - plant (ko04016)	[LA]	Replication, recombination and repair;; RNA processing and modification	Xrn1 helical domain	5'-3' exoribonuclease 4 OS=Arabidopsis thaliana OX=3702 GN=XRN4 PE=1 SV=1	ADL	RNA processing and modification;; Cell cycle control, cell division, chromosome partitioning;; Replication, recombination and repair	5'-3' exoribonuclease 4 isoform X1 [Camellia sinensis]	molecular function: binding (GO:0005488);; molecular function: catalytic activity (GO:0003824);; biological process: metabolic process (GO:0008152);; biological process: cellular process (GO:0009987);; cellular component: cell (GO:0005623);; cellular component: organelle (GO:0043226);; cellular component: cell part (GO:0044464)
CSS0034459	CSS0034459	--	4.64616	6.251	1.95667	8.55691	9.94525	10.7463	0	0	0	0.00550049	1.20036	up	5.08e-10	8.47844	up	9.06e-15	9.66381	up	--	--	Biological Process: ubiquitin-dependent protein catabolic process (GO:0006511);; Biological Process: protein deubiquitination (GO:0016579);; Molecular Function: thiol-dependent ubiquitinyl hydrolase activity (GO:0036459);;	K11838|5.1e-83|pda:103696442|K11838 ubiquitin carboxyl-terminal hydrolase 7 [EC:3.4.19.12] | (RefSeq) ubiquitin carboxyl-terminal hydrolase 12-like isoform X6	--	[O]	Posttranslational modification, protein turnover, chaperones	Ubiquitin carboxyl-terminal hydrolase	Ubiquitin carboxyl-terminal hydrolase 12 OS=Arabidopsis thaliana OX=3702 GN=UBP12 PE=1 SV=2	O	Posttranslational modification, protein turnover, chaperones	hypothetical protein HYC85_000642 [Camellia sinensis]	biological process: metabolic process (GO:0008152);; biological process: cellular process (GO:0009987);; molecular function: catalytic activity (GO:0003824)
CSS0038850	CSS0038850	--	1.47211	1.94834	1.97262	8.54219	11.0312	10.9036	4.97391	5.32317	5.59296	9.38e-33	2.5102	up	9.01e-13	-1.49186	down	3.1e-10	1.00419	up	[Q]	Secondary metabolites biosynthesis, transport and catabolism	Molecular Function: molecular_function (GO:0003674);; Molecular Function: catalytic activity (GO:0003824);; Molecular Function: fatty acid synthase activity (GO:0004312);; Cellular Component: cellular_component (GO:0005575);; Cellular Component: intracellular (GO:0005622);; Cellular Component: cell (GO:0005623);; Cellular Component: cytoplasm (GO:0005737);; Cellular Component: endoplasmic reticul…	K15397|4.7e-262|vvi:100247295|K15397 3-ketoacyl-CoA synthase [EC:2.3.1.199] | (RefSeq) 3-ketoacyl-CoA synthase 1	Fatty acid elongation (ko00062);; Plant-pathogen interaction (ko04626)	--	--	FAE1/Type III polyketide synthase-like protein	3-ketoacyl-CoA synthase 1 OS=Arabidopsis thaliana OX=3702 GN=KCS1 PE=1 SV=1	I	Lipid transport and metabolism	hypothetical protein HYC85_001155 [Camellia sinensis]	molecular function: catalytic activity (GO:0003824);; cellular component: cell (GO:0005623);; cellular component: cell part (GO:0044464);; cellular component: organelle (GO:0043226);; cellular component: macromolecular complex (GO:0032991);; biological process: metabolic process (GO:0008152);; biological process: cellular process (GO:0009987);; biological process: single-organism process (GO:0044…
CSS0043311	CSS0043311	LOC114314241	46.7728	39.5969	48.7334	8.53953	8.35707	7.69496	1.24676	0.995394	0.875627	8.62e-67	-2.44151	down	9.46e-130	5.45429	up	4.9e-28	2.99881	up	[Q]	Secondary metabolites biosynthesis, transport and catabolism	Molecular Function: oxidoreductase activity (GO:0016491);;	--	--	--	--	Taurine catabolism dioxygenase TauD, TfdA family	Clavaminate synthase-like protein At3g21360 OS=Arabidopsis thaliana OX=3702 GN=At3g21360 PE=1 SV=1	S	Function unknown	clavaminate synthase-like protein At3g21360 [Camellia sinensis]	molecular function: catalytic activity (GO:0003824)
CSS0025652	CSS0025652	LOC114308922	2.19696	2.76302	1.47763	8.53368	8.88538	8.98434	17.2529	21.2089	17.8596	3.42e-20	2.05042	up	1.35e-49	-3.06677	down	1.53e-19	-1.0305	down	--	--	Biological Process: defense response (GO:0006952);; Molecular Function: ADP binding (GO:0043531);;	K13457|6.4e-254|pmum:103336813|K13457 disease resistance protein RPM1 | (RefSeq) disease resistance protein RPM1-like	Plant-pathogen interaction (ko04626)	[T]	Signal transduction mechanisms	NB-ARC domain	Disease resistance protein RPM1 OS=Arabidopsis thaliana OX=3702 GN=RPM1 PE=1 SV=1	S	Function unknown	disease resistance protein RPM1-like [Camellia sinensis]	biological process: response to stimulus (GO:0050896);; molecular function: binding (GO:0005488)
CSS0013466	CSS0013466	LOC114291800	0.271084	0.049848	0.046491	8.53081	8.99003	8.72229	2.80614	3.21205	3.22546	2.06e-44	6.05878	up	1.26e-16	-4.48677	down	2.36e-19	1.56772	up	[M]	Cell wall/membrane/envelope biogenesis	Biological Process: regionalization (GO:0003002);; Molecular Function: molecular_function (GO:0003674);; Molecular Function: catalytic activity (GO:0003824);; Cellular Component: cellular_component (GO:0005575);; Cellular Component: intracellular (GO:0005622);; Cellular Component: cell (GO:0005623);; Cellular Component: cytoplasm (GO:0005737);; Cellular Component: cytosol (GO:0005829);; Biologica…	K22419|1.5e-180|mesc:110615860|K22419 Delta4-3-oxosteroid 5beta-reductase [EC:1.3.1.3] | (RefSeq) 3-oxo-Delta(4,5)-steroid 5-beta-reductase-like	--	--	--	--	(S)-8-oxocitronellyl enol synthase CYC2 OS=Camptotheca acuminata OX=16922 GN=CYC2 PE=1 SV=1	S	Function unknown	iridoid synthase CYC2-like isoform X2 [Camellia sinensis]	biological process: multicellular organismal process (GO:0032501);; biological process: developmental process (GO:0032502);; biological process: single-organism process (GO:0044699);; molecular function: catalytic activity (GO:0003824);; cellular component: cell (GO:0005623);; cellular component: cell part (GO:0044464);; biological process: metabolic process (GO:0008152);; biological process: res…
CSS0016183	CSS0016183	LOC114302171	0.443625	0.158161	0.480345	8.49993	8.703	9.15487	2.02964	1.51262	1.88535	5.56e-38	4.56166	up	6.73e-05	-2.21778	down	4.14e-26	2.33402	up	--	--	Molecular Function: molecular_function (GO:0003674);; Molecular Function: catalytic activity (GO:0003824);; Cellular Component: cellular_component (GO:0005575);; Cellular Component: intracellular (GO:0005622);; Cellular Component: cell (GO:0005623);; Cellular Component: cytoplasm (GO:0005737);; Cellular Component: Golgi apparatus (GO:0005794);; Biological Process: biological_process (GO:0008150);…	K23877|1.1e-33|sind:105156588|K23877 xyloglucan O-acetyltransferase | (RefSeq) protein ALTERED XYLOGLUCAN 4	--	--	--	GDSL/SGNH-like Acyl-Esterase family found in Pmr5 and Cas1p	Protein trichome birefringence-like 41 OS=Arabidopsis thaliana OX=3702 GN=TBL41 PE=2 SV=1	S	Function unknown	protein trichome birefringence-like 41 [Camellia sinensis]	molecular function: catalytic activity (GO:0003824);; cellular component: cell (GO:0005623);; cellular component: cell part (GO:0044464);; cellular component: organelle (GO:0043226);; biological process: cellular process (GO:0009987)
CSS0031325	CSS0031325	--	3.87631	2.53813	2.56614	8.48599	8.26406	9.16265	0.688308	0.916788	0.677175	1.01e-13	1.54768	up	1.89e-10	2.03023	up	1.12e-66	3.5653	up	--	--	Cellular Component: integral component of membrane (GO:0016021);; Molecular Function: transferase activity, transferring glycosyl groups (GO:0016757);;	K08238|3.0e-92|sind:105157058|K08238 xyloglucan 6-xylosyltransferase [EC:2.4.2.39] | (RefSeq) xyloglucan 6-xylosyltransferase 2-like	--	[GM]	Carbohydrate transport and metabolism;; Cell wall/membrane/envelope biogenesis	galactosyl transferase GMA12/MNN10 family	Putative glycosyltransferase 7 OS=Arabidopsis thaliana OX=3702 GN=GT7 PE=2 SV=1	S	Function unknown	hypothetical protein HYC85_002356 [Camellia sinensis]	cellular component: membrane (GO:0016020);; cellular component: membrane part (GO:0044425);; molecular function: catalytic activity (GO:0003824)
CSS0011244	CSS0011244	LOC114294413	0.121782	0	0	8.45686	7.62722	9.13367	2.41986	2.27634	1.99096	7.04e-15	7.22656	up	1.65e-06	-5.26225	down	1.03e-11	1.96042	up	--	--	Biological Process: cell morphogenesis (GO:0000902);; Cellular Component: cellular_component (GO:0005575);; Cellular Component: intracellular (GO:0005622);; Cellular Component: cell (GO:0005623);; Cellular Component: nucleus (GO:0005634);; Biological Process: nucleobase-containing compound metabolic process (GO:0006139);; Biological Process: transcription, DNA-templated (GO:0006351);; Biological …	K13413|8.5e-46|sbi:110435403|K13413 mitogen-activated protein kinase kinase 4/5 [EC:2.7.12.2] | (RefSeq) mitogen-activated protein kinase kinase 5-like	MAPK signaling pathway - plant (ko04016);; Plant hormone signal transduction (ko04075);; Plant-pathogen interaction (ko04626)	--	--	Protein of unknown function (DUF640)	Protein LIGHT-DEPENDENT SHORT HYPOCOTYLS 1 OS=Arabidopsis thaliana OX=3702 GN=LSH1 PE=1 SV=1	S	Function unknown	protein LIGHT-DEPENDENT SHORT HYPOCOTYLS 1-like [Camellia sinensis]	biological process: cellular process (GO:0009987);; biological process: developmental process (GO:0032502);; biological process: single-organism process (GO:0044699);; biological process: cellular component organization or biogenesis (GO:0071840);; cellular component: cell (GO:0005623);; cellular component: cell part (GO:0044464);; cellular component: organelle (GO:0043226);; biological process: …
CSS0001957	CSS0001957	LOC114308260	28.4565	20.2677	22.2148	8.42719	8.38853	7.98247	2.06805	1.95243	2.1488	2.61e-28	-1.49716	down	1.35e-125	3.57864	up	1.14e-70	2.06657	up	[G]	Carbohydrate transport and metabolism	Biological Process: carbohydrate metabolic process (GO:0005975);; Molecular Function: glycogen phosphorylase activity (GO:0008184);; Molecular Function: pyridoxal phosphate binding (GO:0030170);; Molecular Function: SHG alpha-glucan phosphorylase activity (GO:0102499);;	K00688|0.0e+00|vvi:100245621|K00688 glycogen phosphorylase [EC:2.4.1.1] | (RefSeq) alpha-1,4 glucan phosphorylase L isozyme, chloroplastic/amyloplastic	Starch and sucrose metabolism (ko00500)	[G]	Carbohydrate transport and metabolism	Carbohydrate phosphorylase	Alpha-1,4 glucan phosphorylase L-1 isozyme, chloroplastic/amyloplastic OS=Solanum tuberosum OX=4113 PE=1 SV=2	G	Carbohydrate transport and metabolism	alpha-1,4 glucan phosphorylase L-1 isozyme, chloroplastic/amyloplastic-like [Camellia sinensis]	biological process: metabolic process (GO:0008152);; molecular function: catalytic activity (GO:0003824);; molecular function: binding (GO:0005488)
Camellia_sinensis_newGene_12863	--	LOC114273760	33.6464	27.8671	26.0802	8.39111	7.60191	7.47471	0.078054	0.151673	0.121498	4.86e-38	-1.67116	down	6.13e-113	7.60118	up	5.52e-67	5.91516	up	--	--	Molecular Function: protein serine/threonine kinase activity (GO:0004674);; Molecular Function: ATP binding (GO:0005524);;	K13430|3.07e-12|nnu:104592805|K13430 serine/threonine-protein kinase PBS1 [EC:2.7.11.1] | (RefSeq) serine/threonine-protein kinase PBS1	Plant-pathogen interaction (ko04626)	[T]	Signal transduction mechanisms	--	Probable serine/threonine-protein kinase PBL26 OS=Arabidopsis thaliana OX=3702 GN=PBL26 PE=2 SV=1	T	Signal transduction mechanisms	probable serine/threonine-protein kinase PBL25 [Camellia sinensis]	molecular function: catalytic activity (GO:0003824);; biological process: metabolic process (GO:0008152);; biological process: cellular process (GO:0009987);; molecular function: binding (GO:0005488)
Camellia_sinensis_newGene_15800	--	LOC114312126	0.854309	0.785058	0.651075	8.37038	9.09894	9.20393	3.13783	3.14052	2.94688	5.28e-107	3.57109	up	5.88e-22	-1.94978	down	7.2e-44	1.60666	up	--	--	Molecular Function: protein binding (GO:0005515);;	K23533|2.23e-08|nto:108943062|K23533 leucine-rich repeat and immunoglobulin-like domain-containing nogo receptor-interacting protein | (RefSeq) disease resistance protein TAO1-like	--	--	--	Leucine Rich repeats (2 copies)	TMV resistance protein N OS=Nicotiana glutinosa OX=35889 GN=N PE=1 SV=1	S	Function unknown	TMV resistance protein N-like isoform X1 [Camellia sinensis]	molecular function: binding (GO:0005488)
CSS0031613	CSS0031613	LOC114319961	3.80878	2.94568	2.68747	8.35942	7.19474	6.06787	0.157145	0.27486	0.445489	2.92e-05	1.20219	up	1.54e-09	3.40545	up	1.47e-23	4.59569	up	--	--	--	K17604|7.9e-09|pavi:110756283|K17604 zinc finger SWIM domain-containing protein 3 | (RefSeq) protein FAR1-RELATED SEQUENCE 12-like	--	--	--	FAR1 DNA-binding domain	Protein FAR1-RELATED SEQUENCE 5 OS=Arabidopsis thaliana OX=3702 GN=FRS5 PE=1 SV=1	S	Function unknown	protein FAR-RED IMPAIRED RESPONSE 1-like isoform X1 [Camellia sinensis]	--
CSS0040822	CSS0040822	LOC114290755	0.323317	0.184608	0.061188	8.34098	10.3532	11.2273	0.87121	1.11178	1.06627	1.04e-59	5.67621	up	5.07e-05	-2.32401	down	1.64e-56	3.34596	up	[P]	Inorganic ion transport and metabolism	Molecular Function: copper ion binding (GO:0005507);; Biological Process: lignin catabolic process (GO:0046274);; Cellular Component: apoplast (GO:0048046);; Molecular Function: hydroquinone:oxygen oxidoreductase activity (GO:0052716);;	K05909|5.2e-275|sind:105170430|K05909 laccase [EC:1.10.3.2] | (RefSeq) laccase-17	--	[Q]	Secondary metabolites biosynthesis, transport and catabolism	Multicopper oxidase	Laccase-17 OS=Arabidopsis thaliana OX=3702 GN=LAC17 PE=2 SV=1	Q	Secondary metabolites biosynthesis, transport and catabolism	laccase-17-like [Camellia sinensis]	molecular function: binding (GO:0005488);; biological process: metabolic process (GO:0008152);; biological process: cellular process (GO:0009987);; biological process: single-organism process (GO:0044699);; cellular component: extracellular region (GO:0005576);; molecular function: catalytic activity (GO:0003824)
CSS0022198	CSS0022198	--	0.829564	0.830127	0.985832	8.33233	7.1996	7.39614	0.134917	0.195629	0.310979	7.99e-44	3.11103	up	0.000507081	2.05445	up	3.4e-52	5.15601	up	--	--	Molecular Function: UDP-glycosyltransferase activity (GO:0008194);;	K22845|7.8e-176|qsu:111988070|K22845 phlorizin synthase [EC:2.4.1.357] | (RefSeq) UDP-glycosyltransferase 88F3-like	Flavonoid biosynthesis (ko00941)	[GC]	Carbohydrate transport and metabolism;; Energy production and conversion	UDP-glucoronosyl and UDP-glucosyl transferase	UDP-glycosyltransferase 88F3 OS=Pyrus communis OX=23211 GN=UGT88F3 PE=2 SV=1	S	Function unknown	hypothetical protein HYC85_004814 [Camellia sinensis]	molecular function: catalytic activity (GO:0003824)
CSS0047759	CSS0047759	--	53.6552	62.9423	63.2173	8.2917	7.75078	8.93258	17.7934	22.6485	21.801	3.63e-115	-2.83352	down	6.27e-31	1.59208	up	6.4e-21	-1.25625	down	[G]	Carbohydrate transport and metabolism	Biological Process: polysaccharide catabolic process (GO:0000272);; Molecular Function: beta-amylase activity (GO:0016161);; Molecular Function: amylopectin maltohydrolase activity (GO:0102229);;	K01177|4.7e-284|sind:105171828|K01177 beta-amylase [EC:3.2.1.2] | (RefSeq) beta-amylase 1, chloroplastic	Starch and sucrose metabolism (ko00500)	--	--	Glycosyl hydrolase family 14	Beta-amylase 1, chloroplastic OS=Arabidopsis thaliana OX=3702 GN=BAM1 PE=1 SV=1	S	Function unknown	hypothetical protein HYC85_012620 [Camellia sinensis]	biological process: metabolic process (GO:0008152);; molecular function: catalytic activity (GO:0003824)
CSS0025710	CSS0025710	LOC114303994	18.2653	18.9582	18.4935	8.27843	8.73238	7.36513	45.7333	49.1842	49.6151	2.69e-16	-1.17444	down	3.33e-35	-1.3143	down	1.51e-119	-2.50298	down	--	--	Molecular Function: structural constituent of ribosome (GO:0003735);; Cellular Component: ribosome (GO:0005840);; Biological Process: translation (GO:0006412);; Biological Process: protein folding (GO:0006457);; Cellular Component: prefoldin complex (GO:0016272);; Molecular Function: unfolded protein binding (GO:0051082);;	K09549|3.4e-61|zju:107423160|K09549 prefoldin subunit 2 | (RefSeq) probable prefoldin subunit 2	--	[O]	Posttranslational modification, protein turnover, chaperones	Prefoldin subunit	Probable prefoldin subunit 2 OS=Arabidopsis thaliana OX=3702 GN=At3g22480 PE=2 SV=1	O	Posttranslational modification, protein turnover, chaperones	probable prefoldin subunit 2 [Camellia sinensis]	molecular function: structural molecule activity (GO:0005198);; cellular component: cell (GO:0005623);; cellular component: macromolecular complex (GO:0032991);; cellular component: organelle (GO:0043226);; cellular component: cell part (GO:0044464);; biological process: metabolic process (GO:0008152);; biological process: cellular process (GO:0009987);; molecular function: binding (GO:0005488)
CSS0001107	CSS0001107	LOC115756172	23.0088	25.7695	26.0561	8.26464	8.17916	7.14889	1.30313	1.79308	2.29402	1.01e-39	-1.64981	down	8.51e-91	3.84887	up	2.48e-24	2.18321	up	[M]	Cell wall/membrane/envelope biogenesis	Biological Process: galactose metabolic process (GO:0006012);; Molecular Function: inositol 3-alpha-galactosyltransferase activity (GO:0047216);;	K18819|3.2e-163|nsy:104239217|K18819 inositol 3-alpha-galactosyltransferase [EC:2.4.1.123] | (RefSeq) galactinol synthase 2	Galactose metabolism (ko00052)	[G]	Carbohydrate transport and metabolism	Glycosyl transferase family 8	Galactinol synthase 2 OS=Solanum lycopersicum OX=4081 GN=GOLS2 PE=2 SV=1	O	Posttranslational modification, protein turnover, chaperones	galactinol synthase 2-like [Rhodamnia argentea]	biological process: metabolic process (GO:0008152);; biological process: single-organism process (GO:0044699);; molecular function: catalytic activity (GO:0003824)
CSS0017281	CSS0017281	LOC114315850	67.4066	56.2043	59.3881	8.21034	7.81128	7.34276	3.5424	4.2224	3.48386	5.31e-167	-2.95276	down	2.44e-207	4.07713	up	2.16e-11	1.10902	up	--	--	Biological Process: lipid metabolic process (GO:0006629);; Molecular Function: phosphoric diester hydrolase activity (GO:0008081);;	K18696|4.5e-166|pavi:110764432|K18696 glycerophosphodiester phosphodiesterase [EC:3.1.4.46] | (RefSeq) glycerophosphodiester phosphodiesterase GDPD1, chloroplastic-like	Glycerophospholipid metabolism (ko00564)	[R]	General function prediction only	Glycerophosphoryl diester phosphodiesterase family	Glycerophosphodiester phosphodiesterase GDPD1, chloroplastic OS=Arabidopsis thaliana OX=3702 GN=GDPD1 PE=1 SV=1	C	Energy production and conversion	glycerophosphodiester phosphodiesterase GDPD1, chloroplastic-like isoform X1 [Camellia sinensis]	biological process: metabolic process (GO:0008152);; biological process: single-organism process (GO:0044699);; molecular function: catalytic activity (GO:0003824)
Camellia_sinensis_newGene_2037	--	--	0.256696	0.937099	0.283687	8.18858	7.17672	8.00926	0.012467	0	0.013506	5.14e-30	3.88281	up	1.48e-06	6.08663	up	3.79e-21	9.94654	up	--	--	--	--	--	--	--	--	--	--	--	--	--
CSS0048019	CSS0048019	LOC114283576	16.7921	16.8024	15.7965	8.17589	6.29373	8.6386	39.2796	34.5262	35.2377	2.78e-10	-1.0821	down	3.4e-21	-1.08252	down	6.5e-57	-2.17977	down	[R]	General function prediction only	--	K21568|2.6e-148|nto:104092562|K21568 pinoresinol/lariciresinol reductase [EC:1.23.1.1 1.23.1.2 1.23.1.3 1.23.1.4] | (RefSeq) isoflavone reductase homolog	Biosynthesis of various secondary metabolites - part 2 (ko00998)	--	--	NmrA-like family	Isoflavone reductase homolog OS=Lupinus albus OX=3870 PE=2 SV=1	S	Function unknown	isoflavone reductase homolog [Camellia sinensis]	--
Camellia_sinensis_newGene_9857	--	--	1.03289	1.68493	1.74394	8.1672	5.36085	5.49854	0	0	0	7.25e-10	2.08481	up	1.27e-08	7.80323	up	2.53e-15	9.87064	up	--	--	--	--	--	--	--	--	--	--	--	--	--
CSS0048396	CSS0048396	--	3.91272	3.16131	2.81536	8.16452	9.26745	8.93952	0.606529	0.561531	0.735078	2.64e-11	1.43151	up	2.94e-11	2.4186	up	1.61e-45	3.8362	up	--	--	Biological Process: flower development (GO:0009908);; Biological Process: cell differentiation (GO:0030154);;	K20283|1.1e-39|pop:18098881|K20283 golgin subfamily A member 4 | (RefSeq) uncharacterized protein LOC18098881	--	--	--	Frigida-like protein	FRIGIDA-like protein 3 OS=Arabidopsis thaliana OX=3702 GN=FRL3 PE=1 SV=1	S	Function unknown	hypothetical protein TEA_013389 [Camellia sinensis var. sinensis]	biological process: reproduction (GO:0000003);; biological process: reproductive process (GO:0022414);; biological process: multicellular organismal process (GO:0032501);; biological process: developmental process (GO:0032502);; biological process: single-organism process (GO:0044699);; biological process: cellular process (GO:0009987)
Camellia_sinensis_newGene_647	--	--	13.0624	17.1392	14.0558	8.15855	5.5716	6.00234	0.046146	0.1106	0.057111	2.4e-32	-1.95777	down	5.39e-104	7.35835	up	6.11e-54	5.38565	up	--	--	--	--	--	--	--	--	--	--	--	hypothetical protein HYC85_012545 [Camellia sinensis]	--
CSS0023512	CSS0023512	LOC114317503	3.85711	3.46887	3.26726	8.14619	7.51585	7.786	0.880007	0.978127	0.73382	4.93e-14	1.15894	up	1.04e-15	2.08345	up	9.5e-61	3.22788	up	[E]	Amino acid transport and metabolism	Molecular Function: prephenate dehydratase activity (GO:0004664);; Biological Process: L-phenylalanine biosynthetic process (GO:0009094);;	K05359|7.8e-161|vvi:100265426|K05359 arogenate/prephenate dehydratase [EC:4.2.1.91 4.2.1.51] | (RefSeq) arogenate dehydratase/prephenate dehydratase 1, chloroplastic	Phenylalanine, tyrosine and tryptophan biosynthesis (ko00400);; Biosynthesis of amino acids (ko01230)	[E]	Amino acid transport and metabolism	Prephenate dehydratase	Arogenate dehydratase/prephenate dehydratase 1, chloroplastic OS=Arabidopsis thaliana OX=3702 GN=ADT1 PE=1 SV=1	E	Amino acid transport and metabolism	arogenate dehydratase/prephenate dehydratase 1, chloroplastic-like isoform X1 [Camellia sinensis]	molecular function: catalytic activity (GO:0003824);; biological process: metabolic process (GO:0008152);; biological process: cellular process (GO:0009987);; biological process: single-organism process (GO:0044699)
CSS0009494	CSS0009494	LOC114280397	3.14032	2.44638	2.8114	8.11486	7.81126	6.94577	0.641105	1.1052	0.461244	7.57e-15	1.45748	up	3.09e-07	1.96935	up	1.1e-33	3.41397	up	[G]	Carbohydrate transport and metabolism	Molecular Function: hydrolase activity, hydrolyzing O-glycosyl compounds (GO:0004553);; Biological Process: carbohydrate metabolic process (GO:0005975);;	K05350|6.4e-211|vvi:100267558|K05350 beta-glucosidase [EC:3.2.1.21] | (RefSeq) beta-glucosidase 18	Cyanoamino acid metabolism (ko00460);; Starch and sucrose metabolism (ko00500);; Phenylpropanoid biosynthesis (ko00940)	[G]	Carbohydrate transport and metabolism	Glycosyl hydrolase family 1	Beta-glucosidase 18 OS=Oryza sativa subsp. japonica OX=39947 GN=BGLU18 PE=3 SV=2	G	Carbohydrate transport and metabolism	beta-glucosidase 18-like [Camellia sinensis]	molecular function: catalytic activity (GO:0003824);; biological process: metabolic process (GO:0008152)
CSS0030853	CSS0030853	LOC114301270	76.8779	54.4555	63.0449	8.06871	6.6332	6.21224	1.89614	2.06886	2.38503	2.56e-89	-3.19853	down	8.74e-156	4.97842	up	9.75e-14	1.76454	up	[Q]	Secondary metabolites biosynthesis, transport and catabolism	Molecular Function: oxidoreductase activity (GO:0016491);; Molecular Function: metal ion binding (GO:0046872);;	K24028|2.2e-52|bna:106438819|K24028 salicylic acid 3-hydroxylase [EC:1.14.11.-] | (RefSeq) protein DMR6-LIKE OXYGENASE 1	--	[QR]	Secondary metabolites biosynthesis, transport and catabolism;; General function prediction only	2OG-Fe(II) oxygenase superfamily	Protein DMR6-LIKE OXYGENASE 2 OS=Arabidopsis thaliana OX=3702 GN=DLO2 PE=2 SV=1	S	Function unknown	protein DMR6-LIKE OXYGENASE 2-like isoform X3 [Camellia sinensis]	molecular function: catalytic activity (GO:0003824);; molecular function: binding (GO:0005488)
CSS0032098	CSS0032098	LOC114285056	147.791	119.827	128.885	8.05491	11.068	10.8422	22.1189	68.0911	55.6266	1.85e-138	-3.70135	down	0.00324406	1.49766	up	1.78e-05	-2.21968	down	[G]	Carbohydrate transport and metabolism	Biological Process: polysaccharide catabolic process (GO:0000272);; Molecular Function: beta-amylase activity (GO:0016161);; Molecular Function: amylopectin maltohydrolase activity (GO:0102229);;	K01177|8.2e-270|hbr:110671484|K01177 beta-amylase [EC:3.2.1.2] | (RefSeq) beta-amylase 3, chloroplastic	Starch and sucrose metabolism (ko00500)	--	--	Glycosyl hydrolase family 14	Beta-amylase 3, chloroplastic OS=Arabidopsis thaliana OX=3702 GN=BAM3 PE=1 SV=3	S	Function unknown	beta-amylase 3, chloroplastic-like [Camellia sinensis]	biological process: metabolic process (GO:0008152);; molecular function: catalytic activity (GO:0003824)
Camellia_sinensis_newGene_16817	--	LOC114263070	0.311328	0	0.665343	7.98935	10.0343	8.08561	1.95409	1.75026	1.79654	7.05e-05	4.74122	up	0.00403784	-2.39822	down	4.36e-24	2.32279	up	--	--	Biological Process: reproduction (GO:0000003);; Biological Process: developmental process involved in reproduction (GO:0003006);; Molecular Function: molecular_function (GO:0003674);; Molecular Function: catalytic activity (GO:0003824);; Molecular Function: ubiquitin-protein transferase activity (GO:0004842);; Molecular Function: binding (GO:0005488);; Molecular Function: protein binding (GO:0005…	--	--	[O]	Posttranslational modification, protein turnover, chaperones	--	--	O	Posttranslational modification, protein turnover, chaperones	uncharacterized protein LOC114263070 [Camellia sinensis]	biological process: reproduction (GO:0000003);; biological process: reproductive process (GO:0022414);; biological process: developmental process (GO:0032502);; molecular function: catalytic activity (GO:0003824);; molecular function: binding (GO:0005488);; biological process: metabolic process (GO:0008152);; biological process: cellular process (GO:0009987);; biological process: multicellular or…
CSS0030667	CSS0030667	--	28.6338	21.4395	21.4271	7.98416	8.13706	6.38892	2.02102	2.24185	0.719717	3.73e-19	-1.64475	down	5.95e-36	3.88128	up	2.32e-09	2.22168	up	--	--	Molecular Function: transcription factor activity, sequence-specific DNA binding (GO:0003700);; Cellular Component: nucleus (GO:0005634);; Cellular Component: host cell nucleus (GO:0042025);; Molecular Function: sequence-specific DNA binding (GO:0043565);;	K09419|2.3e-94|zju:107431837|K09419 heat shock transcription factor, other eukaryote | (RefSeq) heat stress transcription factor C-1	--	[K]	Transcription	HSF-type DNA-binding	Heat stress transcription factor C-1 OS=Arabidopsis thaliana OX=3702 GN=HSFC1 PE=1 SV=1	K	Transcription	hypothetical protein TEA_019900 [Camellia sinensis var. sinensis]	molecular function: nucleic acid binding transcription factor activity (GO:0001071);; biological process: biological regulation (GO:0065007);; cellular component: cell (GO:0005623);; cellular component: organelle (GO:0043226);; cellular component: cell part (GO:0044464);; cellular component: other organism (GO:0044215);; cellular component: other organism part (GO:0044217);; molecular function: b…
CSS0003805	CSS0003805	LOC114287991	2.71237	2.24427	2.51242	7.95109	9.07067	7.52605	28.2028	27.2929	28.1607	2.57e-19	1.73206	up	3.05e-140	-3.42078	down	9.04e-55	-1.70359	down	[QV]	Secondary metabolites biosynthesis, transport and catabolism;; Defense mechanisms	Molecular Function: monooxygenase activity (GO:0004497);; Molecular Function: iron ion binding (GO:0005506);; Molecular Function: oxidoreductase activity, acting on paired donors, with incorporation or reduction of molecular oxygen (GO:0016705);; Molecular Function: heme binding (GO:0020037);;	K20617|1.8e-242|qsu:112001163|K20617 cytochrome P450 family 71 subfamily A | (RefSeq) cytochrome P450 71A1-like	--	[Q]	Secondary metabolites biosynthesis, transport and catabolism	Cytochrome P450	Cytochrome P450 71AP13 OS=Prunus mume OX=102107 GN=CYP71AP13 PE=2 SV=1	Q	Secondary metabolites biosynthesis, transport and catabolism	cytochrome P450 71A1-like [Camellia sinensis]	molecular function: catalytic activity (GO:0003824);; biological process: metabolic process (GO:0008152);; biological process: single-organism process (GO:0044699);; molecular function: binding (GO:0005488)
CSS0015515	CSS0015515	--	3.28089	3.17134	2.55533	7.83321	8.05266	7.69345	0.023968	0.02328	0.041513	8.57e-22	1.40553	up	2.77e-32	6.4494	up	2.54e-54	7.84016	up	--	--	Cellular Component: integral component of membrane (GO:0016021);; Molecular Function: ADP binding (GO:0043531);;	K13459|1.3e-220|tcc:18604924|K13459 disease resistance protein RPS2 | (RefSeq) disease resistance protein RPS2	Plant-pathogen interaction (ko04626)	[T]	Signal transduction mechanisms	NB-ARC domain	Disease resistance protein At4g27190 OS=Arabidopsis thaliana OX=3702 GN=At4g27190 PE=2 SV=1	S	Function unknown	hypothetical protein HYC85_009382 [Camellia sinensis]	cellular component: membrane (GO:0016020);; cellular component: membrane part (GO:0044425);; molecular function: binding (GO:0005488)
CSS0031420	CSS0031420	--	2.51873	2.64723	2.58578	7.78477	4.18261	5.75328	0	0	0	0.00538754	1.18897	up	2.47e-07	7.25744	up	1.09e-10	8.43178	up	--	--	--	--	--	--	--	--	--	S	Function unknown	hypothetical protein HYC85_028267 [Camellia sinensis]	--
CSS0020832	CSS0020832	--	0.807306	0.844538	1.9364	7.76043	8.45562	7.76867	47.4055	41.3031	42.8433	5.93e-13	2.73528	up	6.11e-84	-5.10841	down	5.71e-93	-2.38662	down	--	--	Molecular Function: protein binding (GO:0005515);; Cellular Component: cellular_component (GO:0005575);; Cellular Component: intracellular (GO:0005622);; Cellular Component: cell (GO:0005623);; Cellular Component: cytoplasm (GO:0005737);; Cellular Component: Golgi apparatus (GO:0005794);; Cellular Component: Golgi-associated vesicle (GO:0005798);; Cellular Component: cytosol (GO:0005829);; Biolog…	K17302|3.9e-75|oeu:111406276|K17302 coatomer subunit beta' | (RefSeq) coatomer subunit beta'-1	--	[U]	Intracellular trafficking, secretion, and vesicular transport	WD domain, G-beta repeat	Coatomer subunit beta'-2 OS=Oryza sativa subsp. japonica OX=39947 GN=Os02g0209100 PE=2 SV=1	S	Function unknown	hypothetical protein TEA_007076 [Camellia sinensis var. sinensis]	molecular function: binding (GO:0005488);; cellular component: cell (GO:0005623);; cellular component: cell part (GO:0044464);; cellular component: organelle (GO:0043226);; cellular component: organelle part (GO:0044422);; biological process: localization (GO:0051179);; cellular component: membrane (GO:0016020);; cellular component: macromolecular complex (GO:0032991);; cellular component: membra…
CSS0006228	CSS0006228	LOC114278816	2.37051	2.29747	2.02157	7.75843	8.34577	9.82282	0.181774	0.172316	0.254268	8.37e-26	1.96991	up	2.16e-19	3.43064	up	1.73e-69	5.38649	up	[O]	Posttranslational modification, protein turnover, chaperones	Molecular Function: serine-type endopeptidase activity (GO:0004252);;	K15333|7.3e-66|nsy:104224633|K15333 tRNA guanosine-2'-O-methyltransferase [EC:2.1.1.34] | (RefSeq) uncharacterized protein LOC104224633	--	--	--	Subtilase family	Subtilisin-like protease SBT1.3 OS=Arabidopsis thaliana OX=3702 GN=SBT1.3 PE=2 SV=1	O	Posttranslational modification, protein turnover, chaperones	subtilisin-like protease SBT1.3 [Camellia sinensis]	molecular function: catalytic activity (GO:0003824);; biological process: metabolic process (GO:0008152)
Camellia_sinensis_newGene_19957	--	--	1.129	1.73923	1.96955	7.71497	6.11546	6.18531	0	0.055675	0	1.56e-11	1.95054	up	2.8e-08	6.54512	up	3.22e-15	8.48235	up	--	--	--	--	--	--	--	--	--	--	--	--	--
CSS0033878	CSS0033878	LOC114261426	3.92977	4.21786	3.44004	7.70872	8.21459	8.38694	28.1968	26.4083	25.8403	3.6e-10	1.08815	up	9.48e-96	-2.73497	down	5.73e-60	-1.66079	down	[G]	Carbohydrate transport and metabolism	Molecular Function: hydrolase activity, hydrolyzing O-glycosyl compounds (GO:0004553);; Biological Process: carbohydrate metabolic process (GO:0005975);;	K01193|2.0e-255|zju:107425264|K01193 beta-fructofuranosidase [EC:3.2.1.26] | (RefSeq) beta-fructofuranosidase, insoluble isoenzyme CWINV1	Galactose metabolism (ko00052);; Starch and sucrose metabolism (ko00500)	[G]	Carbohydrate transport and metabolism	Glycosyl hydrolases family 32 N-terminal domain	Beta-fructofuranosidase, insoluble isoenzyme CWINV1 OS=Arabidopsis thaliana OX=3702 GN=CWINV1 PE=1 SV=1	G	Carbohydrate transport and metabolism	beta-fructofuranosidase, insoluble isoenzyme CWINV1-like isoform X2 [Camellia sinensis]	molecular function: catalytic activity (GO:0003824);; biological process: metabolic process (GO:0008152)
Camellia_sinensis_newGene_22158	--	LOC114274205	33.5527	27.0892	23.6416	7.68928	7.43082	8.19318	3.523	3.74491	3.61126	1.63e-34	-1.82516	down	7.15e-82	3.00296	up	1.61e-15	1.16303	up	--	--	Biological Process: cell cycle checkpoint (GO:0000075);; Biological Process: DNA replication checkpoint (GO:0000076);; Molecular Function: molecular_function (GO:0003674);; Molecular Function: catalytic activity (GO:0003824);; Molecular Function: protein kinase activity (GO:0004672);; Molecular Function: protein serine/threonine kinase activity (GO:0004674);; Molecular Function: cyclin-dependent …	K10727|6.77e-191|vvi:100263560|K10727 chromatin licensing and DNA replication factor 1 | (RefSeq) CDT1-like protein a, chloroplastic	--	[L]	Replication, recombination and repair	DNA replication factor Cdt1 C-terminal domain	CDT1-like protein a, chloroplastic OS=Arabidopsis thaliana OX=3702 GN=CDT1A PE=1 SV=1	L	Replication, recombination and repair	CDT1-like protein a, chloroplastic isoform X1 [Camellia sinensis]	biological process: cellular process (GO:0009987);; biological process: biological regulation (GO:0065007);; molecular function: catalytic activity (GO:0003824);; biological process: metabolic process (GO:0008152);; molecular function: binding (GO:0005488);; cellular component: cell (GO:0005623);; cellular component: cell part (GO:0044464);; cellular component: organelle (GO:0043226);; biological…
Camellia_sinensis_newGene_2698	--	LOC114274735	1.52124	0.795303	1.15809	7.67906	10.5495	7.3058	0.017857	0	0.008669	2.56e-50	3.33043	up	1.62e-10	5.58721	up	2e-31	8.89848	up	--	--	Cellular Component: integral component of membrane (GO:0016021);;	K09667|3.74e-12|aof:109823584|K09667 protein O-GlcNAc transferase [EC:2.4.1.255] | (RefSeq) probable UDP-N-acetylglucosamine--peptide N-acetylglucosaminyltransferase SPINDLY	Other types of O-glycan biosynthesis (ko00514)	--	--	--	--	E	Amino acid transport and metabolism	uncharacterized protein LOC114274735 [Camellia sinensis]	cellular component: membrane (GO:0016020);; cellular component: membrane part (GO:0044425)
CSS0012953	CSS0012953	LOC114293663	14.412	16.3493	16.4218	7.67268	6.87461	7.02172	1.8309	1.81377	1.76402	8.78e-18	-1.11557	down	7.79e-88	3.17724	up	1.29e-37	2.04677	up	--	--	--	--	--	--	--	--	--	S	Function unknown	uncharacterized protein LOC114293663 isoform X2 [Camellia sinensis]	--
CSS0030591	CSS0030591	LOC114263556	25.3086	26.2949	17.8445	7.66224	6.59343	7.46244	0	0	0.062427	6.95e-14	-1.65884	down	8.87e-16	9.98422	up	3.66e-11	8.31092	up	--	--	Cellular Component: integral component of membrane (GO:0016021);;	--	--	--	--	Protein of unknown function (DUF616)	Probable hexosyltransferase MUCI70 OS=Arabidopsis thaliana OX=3702 GN=MUCI70 PE=1 SV=1	S	Function unknown	uncharacterized protein LOC114263556 [Camellia sinensis]	cellular component: membrane (GO:0016020);; cellular component: membrane part (GO:0044425)
CSS0002481	CSS0002481	--	1.80591	1.31934	1.6722	7.63294	7.50614	8.00423	19.2549	19.941	18.9287	3.98e-16	2.25931	up	3.43e-57	-3.51068	down	5.25e-18	-1.26737	down	--	--	Molecular Function: calcium ion binding (GO:0005509);;	--	--	--	--	EF-hand domain	--	S	Function unknown	hypothetical protein TEA_004212 [Camellia sinensis var. sinensis]	molecular function: binding (GO:0005488)
CSS0029495	CSS0029495	LOC114281375	25.399	21.8953	22.9376	7.58394	8.61741	7.9416	2.88548	4.50736	3.0676	6.85e-21	-1.5175	down	2.35e-38	2.79816	up	2.45e-06	1.26414	up	--	--	--	--	--	--	--	Cotton fibre expressed protein	--	S	Function unknown	uncharacterized protein LOC114281375 isoform X2 [Camellia sinensis]	--
CSS0006951	CSS0006951	LOC114290721	1.02725	1.05073	1.12864	7.55605	9.17321	8.80997	4.03055	2.48553	4.37564	9.72e-34	2.98773	up	1.41e-06	-1.6806	down	1.41e-07	1.29164	up	[R]	General function prediction only	Molecular Function: protein binding (GO:0005515);;	K14963|3.4e-23|pvu:PHAVU_009G108900g|K14963 COMPASS component SWD3 | (RefSeq) hypothetical protein	--	[R]	General function prediction only	WD domain, G-beta repeat	Protein JINGUBANG OS=Arabidopsis thaliana OX=3702 GN=JGB PE=1 SV=1	S	Function unknown	protein JINGUBANG-like [Camellia sinensis]	molecular function: binding (GO:0005488)
CSS0036311	CSS0036311	--	27.9841	31.2686	39.9955	7.51648	4.80882	6.65769	110.682	118.074	108.872	1.44e-22	-2.37723	down	1.78e-26	-1.70235	down	1.11e-181	-4.09815	down	--	--	--	--	--	--	--	--	--	--	--	hypothetical protein TEA_014401 [Camellia sinensis var. sinensis]	--
CSS0047786	CSS0047786	LOC114304617	1.15358	1.20675	0.732898	7.49948	8.53476	7.32581	3.09033	3.42682	2.1196	1.15e-23	2.9092	up	0.000726519	-1.40592	down	3.26e-09	1.48777	up	--	--	Cellular Component: integral component of membrane (GO:0016021);;	--	--	--	--	Domain of unknown function	--	--	--	ankyrin repeat-containing protein BDA1-like [Camellia sinensis]	cellular component: membrane (GO:0016020);; cellular component: membrane part (GO:0044425)
CSS0010008	CSS0010008	--	0.99576	1.57698	0.900673	7.47184	8.00949	8.00651	77.8274	68.5606	72.8156	5.14e-20	2.76428	up	3.68e-206	-5.90993	down	1.11e-204	-3.15377	down	--	--	Molecular Function: protein binding (GO:0005515);; Cellular Component: cellular_component (GO:0005575);; Cellular Component: intracellular (GO:0005622);; Cellular Component: cell (GO:0005623);; Cellular Component: cytoplasm (GO:0005737);; Cellular Component: Golgi apparatus (GO:0005794);; Cellular Component: Golgi-associated vesicle (GO:0005798);; Cellular Component: cytosol (GO:0005829);; Biolog…	K17302|4.3e-74|oeu:111406276|K17302 coatomer subunit beta' | (RefSeq) coatomer subunit beta'-1	--	[U]	Intracellular trafficking, secretion, and vesicular transport	WD domain, G-beta repeat	Coatomer subunit beta'-2 OS=Oryza sativa subsp. japonica OX=39947 GN=Os02g0209100 PE=2 SV=1	S	Function unknown	hypothetical protein TEA_007076 [Camellia sinensis var. sinensis]	molecular function: binding (GO:0005488);; cellular component: cell (GO:0005623);; cellular component: cell part (GO:0044464);; cellular component: organelle (GO:0043226);; cellular component: organelle part (GO:0044422);; biological process: localization (GO:0051179);; cellular component: membrane (GO:0016020);; cellular component: macromolecular complex (GO:0032991);; cellular component: membra…
CSS0037740	CSS0037740	LOC114277240	16.1427	19.4491	21.3833	7.45496	7.79653	8.57474	0	0	0.217035	1.63e-10	-1.24034	down	3.79e-31	8.07743	up	9.81e-22	6.82129	up	[HR]	Coenzyme transport and metabolism;; General function prediction only	Molecular Function: catalytic activity (GO:0003824);;	K08726|6.3e-30|sbi:8071538|K08726 soluble epoxide hydrolase / lipid-phosphate phosphatase [EC:3.3.2.10 3.1.3.76] | (RefSeq) uncharacterized protein LOC8071538	Arachidonic acid metabolism (ko00590);; Peroxisome (ko04146)	--	--	--	--	S	Function unknown	bifunctional epoxide hydrolase 2-like [Camellia sinensis]	molecular function: catalytic activity (GO:0003824)
Camellia_sinensis_newGene_21335	--	--	1.00424	0.2238	0.633549	7.37679	6.03845	6.88001	9.64811	7.59987	9.40537	9.08e-40	3.79682	up	1.22e-88	-4.85074	down	1.71e-24	-1.06973	down	--	--	Biological Process: microtubule cytoskeleton organization (GO:0000226);; Biological Process: mitotic cell cycle (GO:0000278);; Biological Process: mitotic cytokinesis (GO:0000281);; Biological Process: cell morphogenesis (GO:0000902);; Biological Process: cytokinesis (GO:0000910);; Biological Process: cytokinesis by cell plate formation (GO:0000911);; Biological Process: preprophase band assembly…	K11583|9.07e-35|bna:106387799|K11583 serine/threonine-protein phosphatase 2A regulatory subunit B'' | (RefSeq) probable serine/threonine-protein phosphatase 2A regulatory subunit B'' subunit TON2	mRNA surveillance pathway (ko03015)	[A]	RNA processing and modification	--	Probable serine/threonine-protein phosphatase 2A regulatory subunit B'' subunit TON2 OS=Arabidopsis thaliana OX=3702 GN=TON2 PE=1 SV=1	A	RNA processing and modification	hypothetical protein GOBAR_AA34691 [Gossypium barbadense]	biological process: cellular process (GO:0009987);; biological process: cellular component organization or biogenesis (GO:0071840);; biological process: single-organism process (GO:0044699);; biological process: developmental process (GO:0032502);; cellular component: cell (GO:0005623);; cellular component: cell part (GO:0044464);; cellular component: organelle (GO:0043226);; cellular component: …
CSS0017685	CSS0017685	LOC114293692	3.55255	3.9836	3.74422	7.34679	8.46842	7.28257	2.05136	1.79152	0.970033	4.19e-09	1.0509	up	5.67e-05	1.2814	up	1.17e-18	2.31586	up	--	--	Cellular Component: integral component of membrane (GO:0016021);;	K15285|4.6e-25|aof:109826457|K15285 solute carrier family 35, member E3 | (RefSeq) UDP-galactose transporter 1	--	[GE]	Carbohydrate transport and metabolism;; Amino acid transport and metabolism	Triose-phosphate Transporter family	Probable sugar phosphate/phosphate translocator At3g17430 OS=Arabidopsis thaliana OX=3702 GN=At3g17430 PE=1 SV=1	S	Function unknown	probable sugar phosphate/phosphate translocator At3g17430 [Camellia sinensis]	cellular component: membrane (GO:0016020);; cellular component: membrane part (GO:0044425)
CSS0005229	CSS0005229	LOC114276829	1.44655	1.16029	0.979341	7.30481	5.80667	7.80153	2.84471	2.13214	2.55428	1.51e-36	2.55405	up	3.42e-05	-1.00635	down	1.24e-19	1.53261	up	[N]	Cell motility	Cellular Component: plasma membrane (GO:0005886);; Cellular Component: integral component of membrane (GO:0016021);; Molecular Function: cellulose synthase (UDP-forming) activity (GO:0016760);; Biological Process: cellulose biosynthetic process (GO:0030244);; Molecular Function: metal ion binding (GO:0046872);; Biological Process: cell wall organization (GO:0071555);;	K10999|0.0e+00|egr:104436022|K10999 cellulose synthase A [EC:2.4.1.12] | (RefSeq) cellulose synthase A catalytic subunit 7	--	--	--	Cellulose synthase	Cellulose synthase A catalytic subunit 7 [UDP-forming] OS=Arabidopsis thaliana OX=3702 GN=CESA7 PE=1 SV=1	M	Cell wall/membrane/envelope biogenesis	cellulose synthase A catalytic subunit 7 [UDP-forming] [Camellia sinensis]	cellular component: cell (GO:0005623);; cellular component: membrane (GO:0016020);; cellular component: cell part (GO:0044464);; cellular component: membrane part (GO:0044425);; molecular function: catalytic activity (GO:0003824);; biological process: metabolic process (GO:0008152);; biological process: cellular process (GO:0009987);; biological process: single-organism process (GO:0044699);; mol…
CSS0023978	CSS0023978	LOC114257740	2.58268	4.26857	3.23264	7.2851	7.36899	6.72134	1.89538	1.60985	1.55375	8.29e-06	1.09959	up	0.000905412	1.05293	up	2.13e-27	2.13621	up	--	--	Cellular Component: integral component of membrane (GO:0016021);;	K15356|4.5e-150|qsu:111985898|K15356 GDP-mannose transporter | (RefSeq) GDP-mannose transporter GONST2-like	--	[GOU]	Carbohydrate transport and metabolism;; Posttranslational modification, protein turnover, chaperones;; Intracellular trafficking, secretion, and vesicular transport	Triose-phosphate Transporter family	GDP-mannose transporter GONST2 OS=Arabidopsis thaliana OX=3702 GN=GONST2 PE=2 SV=1	U	Intracellular trafficking, secretion, and vesicular transport	GDP-mannose transporter GONST2-like isoform X1 [Camellia sinensis]	cellular component: membrane (GO:0016020);; cellular component: membrane part (GO:0044425)
Camellia_sinensis_newGene_19241	--	LOC114288711	0.763848	2.24189	2.23201	7.2825	6.71221	6.19253	0.143076	0.09471	0.124021	7.55e-07	1.9684	up	8.99e-08	3.75326	up	2.74e-35	5.70389	up	--	--	--	K22651|1.86e-09|nnu:104609432|K22651 E3 ubiquitin-protein ligase RNF4 [EC:2.3.2.27] | (RefSeq) uncharacterized RING finger protein C548.05c-like	--	--	--	--	--	--	--	E3 ubiquitin-protein ligase RNF4-like isoform X1 [Camellia sinensis]	--
Camellia_sinensis_newGene_18100	--	--	0	0	0	7.28182	6.13987	6.76671	3.41495	3.78916	3.08734	5.89e-21	11.5197	up	8.77e-14	-9.461	down	6e-35	2.0438	up	--	--	--	--	--	--	--	--	--	--	--	--	--
Camellia_sinensis_newGene_10454	--	--	2.11602	3.80669	2.66781	7.26256	6.57753	6.4923	0.048445	0.020397	0.100478	3.91e-12	1.56604	up	3.15e-18	5.15987	up	9.86e-42	6.71179	up	--	--	--	--	--	--	--	--	--	--	--	--	--
CSS0017718	CSS0017718	LOC114267806	50.4758	52.0093	45.226	7.24824	6.2649	7.16903	19.7181	21.262	22.6984	1.78e-137	-2.81924	down	2.25e-31	1.27317	up	2.58e-40	-1.5609	down	[O]	Posttranslational modification, protein turnover, chaperones	Molecular Function: protein binding (GO:0005515);;	K08770|1.7e-210|dcr:108209349|K08770 ubiquitin C | (RefSeq) polyubiquitin-like	Ubiquitin mediated proteolysis (ko04120)	[OR]	Posttranslational modification, protein turnover, chaperones;; General function prediction only	Ubiquitin family	Polyubiquitin OS=Petroselinum crispum OX=4043 GN=PCUBI4-1 PE=2 SV=1	O	Posttranslational modification, protein turnover, chaperones	polyubiquitin-like [Camellia sinensis]	molecular function: binding (GO:0005488)
Camellia_sinensis_newGene_8136	--	--	1.89613	3.04475	2.16648	7.22015	7.61433	6.49129	0.182577	0	0	1.71e-12	1.94534	up	4.19e-08	4.72876	up	3.96e-06	6.68358	up	[O]	Posttranslational modification, protein turnover, chaperones	Molecular Function: glutamyl-tRNA reductase activity (GO:0008883);; Biological Process: tetrapyrrole biosynthetic process (GO:0033014);; Molecular Function: NADP binding (GO:0050661);;	K03797|1.15e-27|pmum:103323804|K03797 carboxyl-terminal processing protease [EC:3.4.21.102] | (RefSeq) carboxyl-terminal-processing peptidase 2, chloroplastic	--	--	--	PDZ domain	Carboxyl-terminal-processing peptidase 2, chloroplastic OS=Arabidopsis thaliana OX=3702 GN=CTPA2 PE=1 SV=1	M	Cell wall/membrane/envelope biogenesis	hypothetical protein HYC85_031006 [Camellia sinensis]	molecular function: catalytic activity (GO:0003824);; biological process: metabolic process (GO:0008152);; biological process: single-organism process (GO:0044699);; biological process: cellular process (GO:0009987);; molecular function: binding (GO:0005488)
Camellia_sinensis_newGene_21250	--	LOC114290437	2.57192	2.4339	2.51601	7.18681	4.72748	5.59518	0.657348	1.11718	0.57977	2.4e-09	1.19035	up	5.16e-07	1.61004	up	2.1e-24	2.78632	up	[O]	Posttranslational modification, protein turnover, chaperones	Molecular Function: ATP binding (GO:0005524);; Biological Process: protein refolding (GO:0042026);;	K04077|3.24e-58|jcu:105631455|K04077 chaperonin GroEL | (RefSeq) chaperonin CPN60-like 2, mitochondrial isoform X1	RNA degradation (ko03018)	[O]	Posttranslational modification, protein turnover, chaperones	--	Chaperonin CPN60-like 2, mitochondrial OS=Arabidopsis thaliana OX=3702 GN=At3g13860 PE=1 SV=2	O	Posttranslational modification, protein turnover, chaperones	chaperonin CPN60-like 2, mitochondrial [Camellia sinensis]	molecular function: binding (GO:0005488);; biological process: cellular process (GO:0009987)
Camellia_sinensis_newGene_1989	--	--	0.75316	0.779886	0.302312	7.18169	5.08522	6.36199	2.46308	1.96318	2.4055	1.32e-20	4.01492	up	0.00759553	-1.77418	down	2.34e-16	2.22546	up	--	--	--	--	--	--	--	--	--	--	--	--	--
CSS0048321	CSS0048321	LOC114265724	2.92927	2.92077	2.31866	7.17526	7.02378	6.37677	1.04623	1.3735	1.16782	5.91e-18	1.34814	up	1.11e-07	1.24157	up	3.26e-56	2.57577	up	--	--	Cellular Component: integral component of membrane (GO:0016021);;	K01728|3.4e-13|zju:107419134|K01728 pectate lyase [EC:4.2.2.2] | (RefSeq) pectate lyase 1-like	Pentose and glucuronate interconversions (ko00040)	--	--	Domain of unknown function (DUF4220)	--	S	Function unknown	uncharacterized protein LOC114265724 isoform X1 [Camellia sinensis]	cellular component: membrane (GO:0016020);; cellular component: membrane part (GO:0044425)
Camellia_sinensis_newGene_4663	--	--	0.103838	0.110893	0.128557	7.16683	7.26129	7.87495	1.36191	0.611336	1.33042	2.28e-61	5.24527	up	5.51e-07	-2.48657	down	2.58e-38	2.74048	up	--	--	--	--	--	--	--	--	--	--	--	--	--
Camellia_sinensis_newGene_20152	--	LOC114274735	1.25615	0.814382	1.08157	7.13724	7.72015	6.8971	0	0.005115	0.083916	1.56e-55	2.92397	up	0.00139263	4.53988	up	5.58e-08	7.44791	up	--	--	Cellular Component: integral component of membrane (GO:0016021);;	K09667|6.96e-12|aof:109823584|K09667 protein O-GlcNAc transferase [EC:2.4.1.255] | (RefSeq) probable UDP-N-acetylglucosamine--peptide N-acetylglucosaminyltransferase SPINDLY	Other types of O-glycan biosynthesis (ko00514)	--	--	--	--	E	Amino acid transport and metabolism	uncharacterized protein LOC114274735 [Camellia sinensis]	cellular component: membrane (GO:0016020);; cellular component: membrane part (GO:0044425)
CSS0033406	CSS0033406	--	30.398	30.2812	31.5422	7.11711	2.87352	3.28211	15.7514	14.5551	14.4099	2.7e-23	-2.79758	down	4.26e-25	1.10435	up	2.04e-09	-1.70808	down	[O]	Posttranslational modification, protein turnover, chaperones	Molecular Function: serine-type endopeptidase activity (GO:0004252);; Cellular Component: integral component of membrane (GO:0016021);;	K08669|6.1e-34|smo:SELMODRAFT_164697|K08669 HtrA serine peptidase 2 [EC:3.4.21.108] | (RefSeq) hypothetical protein	--	[O]	Posttranslational modification, protein turnover, chaperones	Trypsin-like peptidase domain	Protease Do-like 1, chloroplastic OS=Arabidopsis thaliana OX=3702 GN=DEGP1 PE=1 SV=2	O	Posttranslational modification, protein turnover, chaperones	hypothetical protein HYC85_003148 [Camellia sinensis]	molecular function: catalytic activity (GO:0003824);; biological process: metabolic process (GO:0008152);; cellular component: membrane (GO:0016020);; cellular component: membrane part (GO:0044425)
CSS0019074	CSS0019074	LOC114272717	0.250092	0.208993	0.062406	7.08693	7.84902	7.85355	1.98737	1.94327	2.00645	1.25e-65	5.45138	up	1.89e-15	-3.4375	down	2.45e-38	2.00089	up	--		Molecular Function: protein serine/threonine kinase activity (GO:0004674);; Molecular Function: ATP binding (GO:0005524);; Cellular Component: integral component of membrane (GO:0016021);; Biological Process: recognition of pollen (GO:0048544);;	K13416|3.3e-54|ccaj:109804867|K13416 brassinosteroid insensitive 1-associated receptor kinase 1 [EC:2.7.10.1 2.7.11.1] | (RefSeq) BRASSINOSTEROID INSENSITIVE 1-associated receptor kinase 1-like	MAPK signaling pathway - plant (ko04016);; Plant hormone signal transduction (ko04075);; Plant-pathogen interaction (ko04626)	--	--	Protein kinase domain	G-type lectin S-receptor-like serine/threonine-protein kinase LECRK1 OS=Oryza sativa subsp. japonica OX=39947 GN=LECRK1 PE=2 SV=1	U	Intracellular trafficking, secretion, and vesicular transport	G-type lectin S-receptor-like serine/threonine-protein kinase LECRK1 [Camellia sinensis]	molecular function: catalytic activity (GO:0003824);; biological process: metabolic process (GO:0008152);; biological process: cellular process (GO:0009987);; molecular function: binding (GO:0005488);; cellular component: membrane (GO:0016020);; cellular component: membrane part (GO:0044425);; biological process: reproduction (GO:0000003);; biological process: reproductive process (GO:0022414);; …
CSS0042222	CSS0042222	LOC114268699	178.971	94.7526	124.79	7.08671	6.88204	5.75159	21.4547	23.4841	21.1728	3.23e-87	-4.31366	down	4.99e-39	2.64537	up	2e-24	-1.68319	down	[G]	Carbohydrate transport and metabolism	Molecular Function: monooxygenase activity (GO:0004497);; Cellular Component: plastid (GO:0009536);; Biological Process: photorespiration (GO:0009853);; Biological Process: carbon fixation (GO:0015977);; Biological Process: photosynthesis (GO:0015979);; Molecular Function: ribulose-bisphosphate carboxylase activity (GO:0016984);;	K01602|1.7e-85|tcc:18589292|K01602 ribulose-bisphosphate carboxylase small chain [EC:4.1.1.39] | (RefSeq) ribulose bisphosphate carboxylase small chain clone 512	Glyoxylate and dicarboxylate metabolism (ko00630);; Carbon fixation in photosynthetic organisms (ko00710);; Carbon metabolism (ko01200)	--	--	Ribulose bisphosphate carboxylase, small chain	Ribulose bisphosphate carboxylase small chain, chloroplastic OS=Larix laricina OX=3326 GN=RBCS PE=3 SV=1	C	Energy production and conversion	ribulose bisphosphate carboxylase small chain clone 512-like [Camellia sinensis]	molecular function: catalytic activity (GO:0003824);; biological process: metabolic process (GO:0008152);; biological process: single-organism process (GO:0044699);; cellular component: cell (GO:0005623);; cellular component: organelle (GO:0043226);; cellular component: cell part (GO:0044464);; biological process: cellular process (GO:0009987)
CSS0017247	CSS0017247	LOC114314382	15.2223	20.3575	22.476	7.08305	6.24653	7.15782	2.9116	3.05003	3.62718	2.3e-15	-1.49019	down	2.7e-40	2.66276	up	2.26e-11	1.15794	up	--	--	Biological Process: intracellular signal transduction (GO:0035556);;	K03283|5.5e-33|qsu:112007277|K03283 heat shock 70kDa protein 1/2/6/8 | (RefSeq) heat shock 70 kDa protein 18-like isoform X1	Spliceosome (ko03040);; Protein processing in endoplasmic reticulum (ko04141);; Endocytosis (ko04144)	--	--	C1 domain	--	--	--	uncharacterized protein LOC114314382 [Camellia sinensis]	biological process: cellular process (GO:0009987);; biological process: signaling (GO:0023052);; biological process: single-organism process (GO:0044699);; biological process: response to stimulus (GO:0050896);; biological process: biological regulation (GO:0065007)
Camellia_sinensis_newGene_10429	--	LOC114292898	0.267085	0.115456	0.111303	7.05587	6.33126	5.98369	36.2131	32.4409	35.0334	2.98e-44	5.13276	up	7.67e-153	-7.34839	down	3.68e-132	-2.24087	down	--	--	Molecular Function: RNA binding (GO:0003723);; Cellular Component: integral component of membrane (GO:0016021);;	K20102|3.61e-130|hbr:110632961|K20102 YTH domain-containing family protein | (RefSeq) YTH domain-containing family protein 2-like isoform X1	--	[R]	General function prediction only	YT521-B-like domain	YTH domain-containing protein ECT2 OS=Arabidopsis thaliana OX=3702 GN=ECT2 PE=1 SV=1	S	Function unknown	YTH domain-containing protein ECT3-like [Camellia sinensis]	molecular function: binding (GO:0005488);; cellular component: membrane (GO:0016020);; cellular component: membrane part (GO:0044425)
CSS0031515	CSS0031515	LOC114260545	20.8656	16.8983	23.3796	7.04767	4.63884	4.55428	68.6869	99.1722	69.6555	4.57e-17	-1.90419	down	6.06e-24	-1.89661	down	7.23e-89	-3.8168	down	[R]	General function prediction only	--	--	--	--	--	--	Pathogen-related protein OS=Hordeum vulgare OX=4513 PE=2 SV=2	S	Function unknown	pathogen-related protein [Camellia sinensis]	--
Camellia_sinensis_newGene_19522	--	LOC114323815	2.44679	2.35912	2.69284	7.02232	6.09128	6.61972	0	0	0	2.73e-12	1.39809	up	1.15e-12	9.06212	up	1.74e-17	10.4454	up	--	--	--	--	--	--	--	--	--	--	--	uncharacterized protein LOC114323815 isoform X1 [Camellia sinensis]	--
Camellia_sinensis_newGene_195	--	--	0.056676	0.028456	0.017018	7.01558	7.01819	7.52576	42.9613	44.2195	38.7768	4.55e-90	7.09787	up	2.57e-162	-9.05448	down	6.68e-169	-1.97247	down	--	--	--	--	--	--	--	--	--	--	--	--	--
CSS0030224	CSS0030224	LOC114264973	52.6506	37.7764	47.1723	7.00226	6.86877	4.29359	1.79321	1.95158	2.24865	1.24e-42	-2.90276	down	2.11e-103	4.56246	up	2.9e-07	1.64291	up	--	--	Molecular Function: DNA binding (GO:0003677);; Cellular Component: nucleus (GO:0005634);;	--	--	--	--	B3 DNA binding domain	B3 domain-containing protein Os04g0386900 OS=Oryza sativa subsp. japonica OX=39947 GN=Os04g0386900 PE=2 SV=3	S	Function unknown	B3 domain-containing protein Os04g0386900-like [Camellia sinensis]	molecular function: binding (GO:0005488);; cellular component: cell (GO:0005623);; cellular component: organelle (GO:0043226);; cellular component: cell part (GO:0044464)
Camellia_sinensis_newGene_11811	--	--	4.22752	3.54126	2.34056	6.99769	6.79133	7.12182	0.063361	0.05896	0.144097	1.16e-08	1.24459	up	3.33e-24	4.91451	up	3.67e-55	6.14673	up	--	--	Molecular Function: DNA binding (GO:0003677);; Molecular Function: DNA-directed DNA polymerase activity (GO:0003887);; Molecular Function: helicase activity (GO:0004386);; Molecular Function: ATP binding (GO:0005524);; Biological Process: DNA-dependent DNA replication (GO:0006261);; Biological Process: photomorphogenesis (GO:0009640);; Biological Process: meristem structural organization (GO:0009…	K02349|3.39e-169|vvi:100264582|K02349 DNA polymerase theta [EC:2.7.7.7] | (RefSeq) helicase and polymerase-containing protein TEBICHI	--	[R]	General function prediction only	--	Helicase and polymerase-containing protein TEBICHI OS=Arabidopsis thaliana OX=3702 GN=TEB PE=2 SV=1	A	RNA processing and modification	hypothetical protein HYC85_001522 [Camellia sinensis]	molecular function: binding (GO:0005488);; molecular function: catalytic activity (GO:0003824);; biological process: metabolic process (GO:0008152);; biological process: cellular process (GO:0009987);; biological process: multicellular organismal process (GO:0032501);; biological process: developmental process (GO:0032502);; biological process: single-organism process (GO:0044699);; biological pr…
Camellia_sinensis_newGene_21078	--	--	21.1822	20.6398	18.5132	6.99734	7.74724	7.54103	0.453378	0.540359	0.355641	2.81e-17	-1.12801	down	6.46e-173	5.72877	up	2.8e-109	4.58588	up	--	--	Biological Process: response to acid chemical (GO:0001101);; Molecular Function: molecular_function (GO:0003674);; Molecular Function: transcription factor activity, sequence-specific DNA binding (GO:0003700);; Molecular Function: protein binding (GO:0005515);; Cellular Component: cellular_component (GO:0005575);; Cellular Component: intracellular (GO:0005622);; Cellular Component: cell (GO:00056…	K11838|5.71e-07|nsy:104229842|K11838 ubiquitin carboxyl-terminal hydrolase 7 [EC:3.4.19.12] | (RefSeq) uncharacterized protein LOC104229842	--	--	--	RWP-RK domain	Protein NLP7 OS=Arabidopsis thaliana OX=3702 GN=NLP7 PE=1 SV=2	K	Transcription	hypothetical protein HYC85_022058 [Camellia sinensis]	biological process: response to stimulus (GO:0050896);; molecular function: nucleic acid binding transcription factor activity (GO:0001071);; biological process: biological regulation (GO:0065007);; molecular function: binding (GO:0005488);; cellular component: cell (GO:0005623);; cellular component: cell part (GO:0044464);; cellular component: organelle (GO:0043226);; biological process: metabol…
Camellia_sinensis_newGene_1192	--	LOC114313292	2.60832	2.50847	3.41952	6.98422	5.41982	5.5304	0.995007	0.591762	0.632976	0.000183956	1.11527	up	5.39e-05	1.85314	up	3.23e-18	2.95069	up	--	--	Cellular Component: integral component of membrane (GO:0016021);;	--	--	[YU]	Nuclear structure;; Intracellular trafficking, secretion, and vesicular transport	Protein of unknown function (DUF3593)	--	--	--	uncharacterized protein LOC114313292 isoform X1 [Camellia sinensis]	cellular component: membrane (GO:0016020);; cellular component: membrane part (GO:0044425)
CSS0038873	CSS0038873	LOC114320541	4.73217	2.57817	2.38786	6.92125	6.85588	6.70641	0.815054	0.61944	1.43816	8.99e-05	1.09921	up	1.18e-05	1.79963	up	1.59e-26	2.88557	up	--	--	Biological Process: fucose metabolic process (GO:0006004);; Cellular Component: integral component of membrane (GO:0016021);; Molecular Function: transferase activity, transferring glycosyl groups (GO:0016757);;	K23280|5.1e-111|sita:101776477|K23280 rhamnogalacturonan I rhamnosyltransferase [EC:2.4.1.351] | (RefSeq) uncharacterized protein At1g04910 isoform X1	--	--	--	GDP-fucose protein O-fucosyltransferase	O-fucosyltransferase 19 OS=Arabidopsis thaliana OX=3702 GN=OFUT19 PE=2 SV=1	S	Function unknown	O-fucosyltransferase 19-like [Camellia sinensis]	biological process: metabolic process (GO:0008152);; biological process: single-organism process (GO:0044699);; cellular component: membrane (GO:0016020);; cellular component: membrane part (GO:0044425);; molecular function: catalytic activity (GO:0003824)
Camellia_sinensis_newGene_12202	--	--	1.12403	1.11695	1.10889	6.87083	6.43386	6.25215	0	0	0.381518	2.17e-27	2.54793	up	0.0054317	3.15521	up	0.00406539	5.68262	up	--	--	Molecular Function: protein kinase activity (GO:0004672);; Molecular Function: ATP binding (GO:0005524);;	--	--	--	--	Leucine rich repeat	--	T	Signal transduction mechanisms	hypothetical protein HYC85_022205 [Camellia sinensis]	molecular function: catalytic activity (GO:0003824);; biological process: metabolic process (GO:0008152);; biological process: cellular process (GO:0009987);; molecular function: binding (GO:0005488)
CSS0038277	CSS0038277	LOC114317498	2.79665	2.80053	2.3636	6.85488	6.02879	4.80451	0.118192	0	0	0.00111948	1.14973	up	2.66e-06	5.77162	up	9.47e-10	6.90125	up	[J]	Translation, ribosomal structure and biogenesis	Molecular Function: RNA binding (GO:0003723);;	K11274|2.3e-18|cre:CHLREDRAFT_193148|K11274 chromosome transmission fidelity protein 4 | (RefSeq) predicted protein	--	[R]	General function prediction only	RNA recognition motif. (a.k.a. RRM, RBD, or RNP domain)	Polyadenylate-binding protein RBP47B' OS=Arabidopsis thaliana OX=3702 GN=RBP47B' PE=2 SV=1	S	Function unknown	polyadenylate-binding protein RBP47B'-like [Camellia sinensis]	molecular function: binding (GO:0005488)
CSS0023886	CSS0023886	--	2.09246	2.4935	2.24729	6.84231	7.6349	7.59034	20.9079	18.8873	19.8637	1.93e-19	1.70482	up	1.1e-97	-3.0595	down	1.54e-34	-1.36802	down	[S]	Function unknown	Molecular Function: acid phosphatase activity (GO:0003993);; Cellular Component: integral component of membrane (GO:0016021);; Molecular Function: metal ion binding (GO:0046872);;	K22390|1.6e-266|fve:105351199|K22390 acid phosphatase type 7 | (RefSeq) probable inactive purple acid phosphatase 27	--	[G]	Carbohydrate transport and metabolism	Fn3-like domain from Purple Acid Phosphatase	Probable inactive purple acid phosphatase 27 OS=Arabidopsis thaliana OX=3702 GN=PAP27 PE=2 SV=1	S	Function unknown	hypothetical protein TEA_009938 [Camellia sinensis var. sinensis]	molecular function: catalytic activity (GO:0003824);; biological process: metabolic process (GO:0008152);; biological process: cellular process (GO:0009987);; cellular component: membrane (GO:0016020);; cellular component: membrane part (GO:0044425);; molecular function: binding (GO:0005488)
CSS0023134	CSS0023134	LOC114259259	2.10526	1.56479	2.03612	6.81816	5.11829	6.2202	0.832673	0.996338	1.02737	1.05e-10	1.67595	up	0.00972001	1.03804	up	6.59e-23	2.7008	up	--	--	Molecular Function: transcription factor activity, sequence-specific DNA binding (GO:0003700);; Cellular Component: nucleus (GO:0005634);; Molecular Function: sequence-specific DNA binding (GO:0043565);;	K13459|1.7e-17|cqi:110714731|K13459 disease resistance protein RPS2 | (RefSeq) probable disease resistance protein At4g27220 isoform X1	Plant-pathogen interaction (ko04626)	--	--	WRKY DNA -binding domain	Probable WRKY transcription factor 70 OS=Arabidopsis thaliana OX=3702 GN=WRKY70 PE=1 SV=1	K	Transcription	probable WRKY transcription factor 70 [Camellia sinensis]	molecular function: nucleic acid binding transcription factor activity (GO:0001071);; biological process: biological regulation (GO:0065007);; cellular component: cell (GO:0005623);; cellular component: organelle (GO:0043226);; cellular component: cell part (GO:0044464);; molecular function: binding (GO:0005488)
Camellia_sinensis_newGene_11806	--	LOC114283261	7.42546	5.08733	5.9631	6.81774	7.29718	7.01015	0	0	0	7.86e-05	1.12687	up	4.09e-10	8.25334	up	6.67e-14	9.36681	up	--	--	--	K11643|3.00e-06|han:110884310|K11643 chromodomain-helicase-DNA-binding protein 4 [EC:3.6.4.12] | (RefSeq) CHD3-type chromatin-remodeling factor PICKLE-like	--	--	--	--	--	--	--	CHD3-type chromatin-remodeling factor PICKLE-like [Camellia sinensis]	--
Camellia_sinensis_newGene_5495	--	--	0.107774	0.138959	0	6.81307	5.46929	4.63557	24.438	16.4706	19.234	6.08e-10	5.77488	up	5.4e-14	-7.21984	down	2.36e-20	-1.45991	down	--	--	--	--	--	--	--	--	--	--	--	--	--
CSS0038465	CSS0038465	LOC114270938	19.92	15.1056	13.5303	6.70939	7.49662	6.5991	2.78756	3.04069	3.94253	1.01e-11	-1.2002	down	3.27e-32	2.36811	up	1.24e-09	1.1532	up	[M]	Cell wall/membrane/envelope biogenesis	Molecular Function: protein kinase activity (GO:0004672);; Molecular Function: ATP binding (GO:0005524);;	K04424|1.4e-62|lsv:111883326|K04424 sterile alpha motif and leucine zipper containing kinase AZK [EC:2.7.11.25] | (RefSeq) probable serine/threonine-protein kinase SIS8	--	[T]	Signal transduction mechanisms	Protein tyrosine and serine/threonine kinase	Serine/threonine-protein kinase STY17 OS=Arabidopsis thaliana OX=3702 GN=STY17 PE=1 SV=1	T	Signal transduction mechanisms	serine/threonine-protein kinase STY17 isoform X1 [Camellia sinensis]	molecular function: catalytic activity (GO:0003824);; biological process: metabolic process (GO:0008152);; biological process: cellular process (GO:0009987);; molecular function: binding (GO:0005488)
CSS0049483	CSS0049483	LOC114295029	16.8185	12.3764	11.6294	6.6689	5.85381	5.56966	0.345789	0.25008	0.531898	2.95e-09	-1.15659	down	3.51e-57	5.20794	up	3.02e-33	4.03668	up	--	--	Molecular Function: molecular_function (GO:0003674);; Molecular Function: nucleic acid binding (GO:0003676);; Molecular Function: RNA binding (GO:0003723);; Molecular Function: catalytic activity (GO:0003824);; Molecular Function: nuclease activity (GO:0004518);; Molecular Function: endonuclease activity (GO:0004519);; Molecular Function: binding (GO:0005488);; Cellular Component: cellular_compon…	K20858|3.5e-36|egu:105046210|K20858 calcium uniporter protein, mitochondrial | (RefSeq) uncharacterized protein LOC105046210	--	--	--	PPR repeat family	Pentatricopeptide repeat-containing protein At4g21190 OS=Arabidopsis thaliana OX=3702 GN=EMB1417 PE=2 SV=1	S	Function unknown	pentatricopeptide repeat-containing protein At4g21190 isoform X3 [Camellia sinensis]	molecular function: binding (GO:0005488);; molecular function: catalytic activity (GO:0003824);; biological process: metabolic process (GO:0008152);; biological process: cellular process (GO:0009987);; cellular component: cell (GO:0005623);; cellular component: cell part (GO:0044464);; cellular component: organelle (GO:0043226)
Camellia_sinensis_newGene_8259	--	LOC114271127	2.92248	3.00486	1.9612	6.65408	6.42348	6.35372	0.069944	0.122719	0.147546	2.58e-32	1.61868	up	4.19e-34	4.13664	up	5.01e-106	5.74367	up	--	--	Biological Process: telomere maintenance (GO:0000723);; Cellular Component: chromosome, telomeric region (GO:0000781);;	--	--	--	--	--	CST complex subunit CTC1 OS=Arabidopsis thaliana OX=3702 GN=CTC1 PE=1 SV=2	S	Function unknown	CST complex subunit CTC1 isoform X1 [Camellia sinensis]	biological process: metabolic process (GO:0008152);; biological process: cellular process (GO:0009987);; biological process: biological regulation (GO:0065007);; biological process: cellular component organization or biogenesis (GO:0071840);; cellular component: cell (GO:0005623);; cellular component: organelle (GO:0043226);; cellular component: organelle part (GO:0044422);; cellular component: c…
CSS0048647	CSS0048647	--	3.00608	2.50888	2.43205	6.60111	8.18992	8.16016	0.525172	0.538647	0.292126	3.38e-16	1.54801	up	1.34e-15	2.58981	up	1.42e-58	4.12249	up	--	--	Cellular Component: integral component of membrane (GO:0016021);; Molecular Function: transferase activity, transferring glycosyl groups (GO:0016757);;	K08238|2.3e-92|sind:105157058|K08238 xyloglucan 6-xylosyltransferase [EC:2.4.2.39] | (RefSeq) xyloglucan 6-xylosyltransferase 2-like	--	[GM]	Carbohydrate transport and metabolism;; Cell wall/membrane/envelope biogenesis	galactosyl transferase GMA12/MNN10 family	Putative glycosyltransferase 7 OS=Arabidopsis thaliana OX=3702 GN=GT7 PE=2 SV=1	S	Function unknown	hypothetical protein TEA_003152 [Camellia sinensis var. sinensis]	cellular component: membrane (GO:0016020);; cellular component: membrane part (GO:0044425);; molecular function: catalytic activity (GO:0003824)
CSS0000624	CSS0000624	--	2.94372	2.9672	2.36499	6.57065	6.06947	5.26893	0.234909	0	0.232051	1.15e-05	1.12469	up	8.88e-11	4.13808	up	4.36e-24	5.24406	up	--	--	Biological Process: defense response (GO:0006952);; Molecular Function: ADP binding (GO:0043531);;	K13457|1.4e-21|pop:7481468|K13457 disease resistance protein RPM1 | (RefSeq) disease resistance protein RPM1	Plant-pathogen interaction (ko04626)	[T]	Signal transduction mechanisms	NB-ARC domain	ToMV susceptible protein tm-2 OS=Solanum lycopersicum OX=4081 GN=tm-2 PE=1 SV=1	S	Function unknown	hypothetical protein TEA_014936 [Camellia sinensis var. sinensis]	biological process: response to stimulus (GO:0050896);; molecular function: binding (GO:0005488)
Camellia_sinensis_newGene_15617	--	--	0.124971	0.187827	0.088713	6.56053	7.12835	7.74563	1.26446	0.699919	1.01726	1.39e-86	5.16332	up	3.82e-05	-2.08468	down	2.44e-40	3.05518	up	--	--	Cellular Component: cytoplasm (GO:0005737);;	K03037|2.92e-56|jre:108986588|K03037 26S proteasome regulatory subunit N7 | (RefSeq) 26S proteasome non-ATPase regulatory subunit 6 homolog	Proteasome (ko03050)	[O]	Posttranslational modification, protein turnover, chaperones	PCI domain	26S proteasome non-ATPase regulatory subunit 6 homolog OS=Arabidopsis thaliana OX=3702 GN=RPN7 PE=1 SV=1	O	Posttranslational modification, protein turnover, chaperones	hypothetical protein F0562_023322 [Nyssa sinensis]	cellular component: cell (GO:0005623);; cellular component: cell part (GO:0044464)
Camellia_sinensis_newGene_10450	--	--	0.934444	0.804306	0.970338	6.55831	6.21753	6.42316	3.0303	3.02006	3.69698	8.62e-22	2.8278	up	1.54e-06	-1.7812	down	4.33e-06	1.03254	up	--	--	--	--	--	--	--	--	--	--	--	--	--
CSS0043434	CSS0043434	LOC114306397	3.408	2.83402	3.73168	6.55364	8.19619	6.87168	1.24461	0.922978	0.977429	3.63e-08	1.13136	up	5.91e-10	1.71304	up	2.25e-37	2.82891	up	[P]	Inorganic ion transport and metabolism	Molecular Function: cation transmembrane transporter activity (GO:0008324);; Cellular Component: integral component of membrane (GO:0016021);;	--	--	[P]	Inorganic ion transport and metabolism	Cation efflux family	Metal tolerance protein 4 OS=Oryza sativa subsp. japonica OX=39947 GN=MTP4 PE=2 SV=1	P	Inorganic ion transport and metabolism	metal tolerance protein 4-like isoform X1 [Camellia sinensis]	molecular function: transporter activity (GO:0005215);; biological process: localization (GO:0051179);; cellular component: membrane (GO:0016020);; cellular component: membrane part (GO:0044425)
CSS0027773	CSS0027773	--	0.639609	1.01134	1.02828	6.51883	7.06111	5.98683	15.2092	14.291	13.8308	1.08e-17	2.86066	up	3.16e-48	-3.92659	down	5.06e-11	-1.07782	down	[F]	Nucleotide transport and metabolism	Molecular Function: ATP binding (GO:0005524);;	K11808|1.3e-53|hbr:110638277|K11808 phosphoribosylaminoimidazole carboxylase [EC:4.1.1.21] | (RefSeq) phosphoribosylaminoimidazole carboxylase, chloroplastic isoform X1	Purine metabolism (ko00230)	[F]	Nucleotide transport and metabolism	ATP-grasp domain	Phosphoribosylaminoimidazole carboxylase, chloroplastic (Fragment) OS=Vigna aconitifolia OX=3918 GN=PURKE PE=2 SV=1	F	Nucleotide transport and metabolism	hypothetical protein TEA_001714 [Camellia sinensis var. sinensis]	molecular function: binding (GO:0005488)
CSS0013985	CSS0013985	LOC114290899	22.1433	19.6776	24.769	6.50655	6.92109	6.00569	2.83574	2.82668	3.14427	6.94e-26	-1.7585	down	5.1e-57	2.97391	up	3.8e-08	1.2001	up	--	--	Molecular Function: DNA binding (GO:0003677);; Cellular Component: nucleus (GO:0005634);; Molecular Function: protein dimerization activity (GO:0046983);;	--	--	--	--	SRF-type transcription factor (DNA-binding and dimerisation domain)	--	K	Transcription	MADS-box protein FBP24-like [Camellia sinensis]	molecular function: binding (GO:0005488);; cellular component: cell (GO:0005623);; cellular component: organelle (GO:0043226);; cellular component: cell part (GO:0044464)
CSS0028327	CSS0028327	LOC114256449	17.403	15.6016	18.3715	6.48542	5.76078	6.5795	62.9455	70.3699	67.012	1.27e-23	-1.43275	down	4.2e-66	-1.90202	down	8.83e-260	-3.35028	down	[G]	Carbohydrate transport and metabolism	Molecular Function: zinc ion binding (GO:0008270);; Molecular Function: oxidoreductase activity (GO:0016491);;	K00083|3.6e-165|vvi:100244482|K00083 cinnamyl-alcohol dehydrogenase [EC:1.1.1.195] | (RefSeq) probable cinnamyl alcohol dehydrogenase 1	Phenylpropanoid biosynthesis (ko00940)	[Q]	Secondary metabolites biosynthesis, transport and catabolism	Alcohol dehydrogenase GroES-like domain	Probable cinnamyl alcohol dehydrogenase 1 OS=Arabidopsis thaliana OX=3702 GN=CAD1 PE=2 SV=1	C	Energy production and conversion	probable cinnamyl alcohol dehydrogenase 1 [Camellia sinensis]	molecular function: binding (GO:0005488);; molecular function: catalytic activity (GO:0003824)
CSS0041997	CSS0041997	--	15.9897	18.6989	20.8615	6.45128	6.31581	6.94766	0.761088	0.890238	0.369161	6.4e-18	-1.47753	down	1.37e-70	4.7939	up	1.66e-28	3.3016	up	[HR]	Coenzyme transport and metabolism;; General function prediction only	Molecular Function: catalytic activity (GO:0003824);;	K08726|1.6e-135|jcu:105643456|K08726 soluble epoxide hydrolase / lipid-phosphate phosphatase [EC:3.3.2.10 3.1.3.76] | (RefSeq) uncharacterized protein LOC105643456	Arachidonic acid metabolism (ko00590);; Peroxisome (ko04146)	[I]	Lipid transport and metabolism	Alpha/beta hydrolase family	--	S	Function unknown	hypothetical protein HYC85_019248 [Camellia sinensis]	molecular function: catalytic activity (GO:0003824)
Camellia_sinensis_newGene_6133	--	LOC114288588	2.69924	2.17895	2.26063	6.45116	6.69135	6.27585	0.099372	0.096073	0.05515	2.66e-19	1.47363	up	1.8e-27	4.72398	up	2.3e-62	6.1826	up	--	--	Molecular Function: protein binding (GO:0005515);;	--	--	--	--	F-box domain	F-box protein At5g07610 OS=Arabidopsis thaliana OX=3702 GN=At5g07610 PE=2 SV=1	S	Function unknown	F-box protein At5g07610-like [Camellia sinensis]	molecular function: binding (GO:0005488)
CSS0010038	CSS0010038	LOC114281375	26.2062	22.5819	23.5066	6.42994	7.98991	6.77893	3.15833	4.14462	2.69936	6.81e-22	-1.74731	down	4.74e-41	2.90062	up	9.98e-05	1.13667	up	--	--	--	--	--	--	--	Cotton fibre expressed protein	--	S	Function unknown	uncharacterized protein LOC114281375 isoform X1 [Camellia sinensis]	--
CSS0006372	CSS0006372	LOC114267436	3.51279	2.07952	2.40163	6.40857	6.02559	5.1605	13.8883	12.6757	13.1607	1.47e-05	1.15687	up	6.34e-26	-2.25267	down	2.38e-15	-1.11208	down	[IR]	Lipid transport and metabolism;; General function prediction only	Molecular Function: acetylajmaline esterase activity (GO:0033879);;	K00679|3.2e-31|cic:CICLE_v10027727mg|K00679 phospholipid:diacylglycerol acyltransferase [EC:2.3.1.158] | (RefSeq) hypothetical protein	Glycerolipid metabolism (ko00561)	--	--	GDSL-like Lipase/Acylhydrolase	GDSL esterase/lipase 1 OS=Arabidopsis thaliana OX=3702 GN=GLIP1 PE=1 SV=1	S	Function unknown	GDSL esterase/lipase 1-like isoform X1 [Camellia sinensis]	molecular function: catalytic activity (GO:0003824)
CSS0003624	CSS0003624	--	1.01449	1.04348	1.05957	6.40101	6.06471	8.09647	4.47214	2.54085	2.71924	5.93e-40	2.72815	up	5.79e-08	-1.57021	down	1.79e-06	1.14276	up	--	--	Cellular Component: integral component of membrane (GO:0016021);;	K17086|0.0e+00|vvi:100246599|K17086 transmembrane 9 superfamily member 2/4 | (RefSeq) transmembrane 9 superfamily member 11	--	[U]	Intracellular trafficking, secretion, and vesicular transport	Endomembrane protein 70	Transmembrane 9 superfamily member 11 OS=Arabidopsis thaliana OX=3702 GN=TMN11 PE=2 SV=1	S	Function unknown	hypothetical protein TEA_021167 [Camellia sinensis var. sinensis]	cellular component: membrane (GO:0016020);; cellular component: membrane part (GO:0044425)
Camellia_sinensis_newGene_21819	--	--	1.63081	1.0237	1.10556	6.3711	5.75879	5.77898	0	0	0.098439	3.75e-21	2.1619	up	1.09e-09	5.49338	up	3.97e-23	7.64653	up	--	--	--	--	--	--	--	--	--	--	--	--	--
Camellia_sinensis_newGene_3860	--	--	24.9386	34.2044	30.2546	6.36118	5.71294	5.38488	0.016887	0.040914	0.049297	2.68e-50	-2.79442	down	1.13e-65	8.98	up	2.17e-30	6.17069	up	--	--	--	--	--	--	--	--	--	--	--	--	--
CSS0021540	CSS0021540	--	2.3734	3.33605	4.09889	6.35671	6.08726	7.75529	31.0338	32.7807	29.1646	0.000963448	1.04848	up	1.48e-50	-3.17456	down	3.59e-46	-2.13981	down	--	--	Molecular Function: endopeptidase inhibitor activity (GO:0004866);;	--	--	--	--	Trypsin and protease inhibitor	Kunitz trypsin inhibitor 5 OS=Arabidopsis thaliana OX=3702 GN=KTI5 PE=2 SV=1	O	Posttranslational modification, protein turnover, chaperones	hypothetical protein HYC85_025063 [Camellia sinensis]	molecular function: molecular function regulator (GO:0098772);; biological process: biological regulation (GO:0065007)
CSS0035391	CSS0035391	LOC114261817	16.0401	16.3285	15.6295	6.35147	4.35282	6.44714	117.995	110.559	112.458	6.7e-19	-1.47126	down	1.72e-282	-2.76771	down	1.25e-282	-4.25446	down	[I]	Lipid transport and metabolism	Molecular Function: lanosterol synthase activity (GO:0000250);; Cellular Component: lipid droplet (GO:0005811);; Cellular Component: integral component of membrane (GO:0016021);; Biological Process: triterpenoid biosynthetic process (GO:0016104);; Molecular Function: beta-amyrin synthase activity (GO:0042300);;	K15813|3.9e-302|qsu:111984348|K15813 beta-amyrin synthase [EC:5.4.99.39] | (RefSeq) beta-amyrin synthase isoform X1	Sesquiterpenoid and triterpenoid biosynthesis (ko00909)	[I]	Lipid transport and metabolism	Squalene-hopene cyclase C-terminal domain	Dammarenediol II synthase OS=Panax ginseng OX=4054 GN=DDS PE=1 SV=1	I	Lipid transport and metabolism	dammarenediol II synthase-like [Camellia sinensis]	molecular function: catalytic activity (GO:0003824);; cellular component: cell (GO:0005623);; cellular component: organelle (GO:0043226);; cellular component: cell part (GO:0044464);; cellular component: membrane (GO:0016020);; cellular component: membrane part (GO:0044425);; biological process: metabolic process (GO:0008152);; biological process: cellular process (GO:0009987);; biological proces…
CSS0048549	CSS0048549	LOC114293552	2.45232	2.6114	1.83745	6.29254	6.22037	6.18082	14.1126	16.9432	16.4148	1.37e-09	1.45396	up	5.09e-41	-2.72014	down	2.93e-18	-1.28035	down	[R]	General function prediction only	Cellular Component: integral component of membrane (GO:0016021);; Molecular Function: hydrolase activity (GO:0016787);;	K06130|4.7e-127|dcr:108193438|K06130 lysophospholipase II [EC:3.1.1.5] | (RefSeq) acyl-protein thioesterase 2-like	Glycerophospholipid metabolism (ko00564)	[I]	Lipid transport and metabolism	Phospholipase/Carboxylesterase	--	S	Function unknown	acyl-protein thioesterase 2-like [Camellia sinensis]	cellular component: membrane (GO:0016020);; cellular component: membrane part (GO:0044425);; molecular function: catalytic activity (GO:0003824)
CSS0045906	CSS0045906	LOC114305028	0.10427	0.176573	0.251082	6.28638	5.51888	8.64233	1.55538	1.84118	1.26182	8.64e-29	5.17426	up	1.27e-06	-2.97425	down	2.37e-13	2.18277	up	--	--	--	--	--	[L]	Replication, recombination and repair	--	--	S	Function unknown	uncharacterized protein LOC114305028, partial [Camellia sinensis]	--
CSS0035234	CSS0035234	--	1.30009	0.653295	0.570134	6.27874	8.70967	9.85926	3.09579	3.02601	3.0872	1.49e-21	3.3052	up	1.66e-06	-1.79445	down	5.6e-11	1.49665	up	[M]	Cell wall/membrane/envelope biogenesis	Cellular Component: integral component of membrane (GO:0016021);;	--	--	--	--	Glycosyl transferases group 1	--	M	Cell wall/membrane/envelope biogenesis	hypothetical protein HYC85_000494 [Camellia sinensis]	cellular component: membrane (GO:0016020);; cellular component: membrane part (GO:0044425)
CSS0006439	CSS0006439	LOC114278066	20.9562	20.2778	21.7942	6.25687	6.35324	5.63648	41.314	49.9591	46.0267	6.34e-27	-1.76515	down	3.74e-15	-1.06314	down	6.53e-90	-2.84307	down	--	--	Molecular Function: DNA binding (GO:0003677);;	K09422|2.3e-86|vvi:100260318|K09422 transcription factor MYB, plant | (RefSeq) transcription factor MYB59	--	[K]	Transcription	Myb-like DNA-binding domain	Transcription factor MYB48 OS=Arabidopsis thaliana OX=3702 GN=MYB48 PE=2 SV=1	K	Transcription	transcription factor MYB59-like [Camellia sinensis]	molecular function: binding (GO:0005488)
CSS0013515	CSS0013515	LOC114314629	80.3668	75.7071	89.2656	6.25464	4.90888	6.6003	35.9328	46.0334	44.3197	2.12e-144	-3.77227	down	2.55e-13	1.01855	up	2.45e-65	-2.76846	down	[P]	Inorganic ion transport and metabolism	Molecular Function: ferroxidase activity (GO:0004322);; Biological Process: iron ion transport (GO:0006826);; Biological Process: cellular iron ion homeostasis (GO:0006879);; Molecular Function: ferric iron binding (GO:0008199);;	K00522|1.7e-65|hbr:110638947|K00522 ferritin heavy chain [EC:1.16.3.2] | (RefSeq) ferritin-4, chloroplastic-like	--	[P]	Inorganic ion transport and metabolism	Ferritin-like domain	Ferritin-3, chloroplastic OS=Glycine max OX=3847 PE=2 SV=1	P	Inorganic ion transport and metabolism	ferritin-4, chloroplastic-like [Camellia sinensis]	molecular function: catalytic activity (GO:0003824);; biological process: metabolic process (GO:0008152);; biological process: single-organism process (GO:0044699);; biological process: localization (GO:0051179);; biological process: cellular process (GO:0009987);; biological process: biological regulation (GO:0065007);; molecular function: binding (GO:0005488)
CSS0013190	CSS0013190	LOC114270287	20.5189	17.7621	21.3735	6.23898	2.67553	2.07253	9.80297	9.81937	10.371	1.46e-12	-2.44101	down	2.75e-13	1.05103	up	6.92e-05	-1.40589	down	--	--	--	--	--	--	--	PAP_fibrillin	Plastoglobulin-1, chloroplastic OS=Pisum sativum OX=3888 GN=PG1 PE=1 SV=1	S	Function unknown	plastid lipid-associated protein 3, chloroplastic-like [Camellia sinensis]	--
CSS0013164	CSS0013164	LOC114256024	1.18089	1.24317	1.08031	6.23388	4.78161	5.34479	2.39637	2.8254	2.93791	1.26e-21	2.22475	up	5.82e-05	-1.14628	down	1e-07	1.06364	up	--	--	Cellular Component: integral component of membrane (GO:0016021);;	--	--	--	--	Sulfite exporter TauE/SafE	Sulfite exporter TauE/SafE family protein 3 OS=Arabidopsis thaliana OX=3702 GN=At2g25737 PE=2 SV=1	S	Function unknown	sulfite exporter TauE/SafE family protein 3-like isoform X2 [Camellia sinensis]	cellular component: membrane (GO:0016020);; cellular component: membrane part (GO:0044425)
CSS0041001	CSS0041001	LOC114284547	2.33317	4.23695	3.51313	6.23333	6.36807	8.65922	1.58066	1.4545	1.81149	4.42e-05	1.09021	up	6.03e-05	1.12049	up	2.91e-29	2.19632	up	--		Molecular Function: protein kinase activity (GO:0004672);; Molecular Function: ATP binding (GO:0005524);; Cellular Component: integral component of membrane (GO:0016021);;	K13435|9.7e-95|spen:107018783|K13435 serine/threonine-protein kinase Pto | (RefSeq) receptor-like protein kinase HERK 1 isoform X2	Plant-pathogen interaction (ko04626)	[T]	Signal transduction mechanisms	Protein tyrosine and serine/threonine kinase	Receptor-like protein kinase FERONIA OS=Arabidopsis thaliana OX=3702 GN=FER PE=1 SV=1	T	Signal transduction mechanisms	receptor-like protein kinase FERONIA isoform X1 [Camellia sinensis]	molecular function: catalytic activity (GO:0003824);; biological process: metabolic process (GO:0008152);; biological process: cellular process (GO:0009987);; molecular function: binding (GO:0005488);; cellular component: membrane (GO:0016020);; cellular component: membrane part (GO:0044425)
CSS0038776	CSS0038776	LOC114303096	15.9401	13.917	11.6438	6.10716	4.36686	6.99289	50.6836	54.8802	53.2897	1.9e-09	-1.23013	down	3.16e-52	-1.87829	down	8.9e-106	-3.12414	down	--	--	Cellular Component: integral component of membrane (GO:0016021);; Molecular Function: cellulose synthase (UDP-forming) activity (GO:0016760);; Biological Process: cellulose biosynthetic process (GO:0030244);; Biological Process: cell wall organization (GO:0071555);;	K10999|1.2e-106|nto:104088662|K10999 cellulose synthase A [EC:2.4.1.12] | (RefSeq) LOW QUALITY PROTEIN: cellulose synthase A catalytic subunit 8 [UDP-forming]-like	--	--	--	Cellulose synthase	Cellulose synthase-like protein E6 OS=Oryza sativa subsp. japonica OX=39947 GN=CSLE6 PE=2 SV=1	S	Function unknown	cellulose synthase-like protein E6 [Camellia sinensis]	cellular component: membrane (GO:0016020);; cellular component: membrane part (GO:0044425);; molecular function: catalytic activity (GO:0003824);; biological process: metabolic process (GO:0008152);; biological process: cellular process (GO:0009987);; biological process: single-organism process (GO:0044699);; biological process: cellular component organization or biogenesis (GO:0071840)
CSS0022699	CSS0022699	LOC114306068	2.45578	2.25919	2.11845	6.10239	5.31771	5.37357	9.24657	14.9974	12.3867	1.11e-05	1.30187	up	3.81e-16	-2.35175	down	1.68e-05	-1.06479	down	[O]	Posttranslational modification, protein turnover, chaperones	Molecular Function: molecular_function (GO:0003674);; Molecular Function: catalytic activity (GO:0003824);; Molecular Function: glutathione transferase activity (GO:0004364);; Molecular Function: protein binding (GO:0005515);; Cellular Component: cellular_component (GO:0005575);; Cellular Component: intracellular (GO:0005622);; Cellular Component: cell (GO:0005623);; Cellular Component: cytoplasm…	K00799|4.6e-86|aip:107630048|K00799 glutathione S-transferase [EC:2.5.1.18] | (RefSeq) probable glutathione S-transferase parC	Glutathione metabolism (ko00480)	[O]	Posttranslational modification, protein turnover, chaperones	Glutathione S-transferase, N-terminal domain	Probable glutathione S-transferase parC OS=Nicotiana tabacum OX=4097 GN=PARC PE=2 SV=1	O	Posttranslational modification, protein turnover, chaperones	probable glutathione S-transferase parC [Camellia sinensis]	molecular function: catalytic activity (GO:0003824);; molecular function: binding (GO:0005488);; cellular component: cell (GO:0005623);; cellular component: cell part (GO:0044464);; biological process: metabolic process (GO:0008152);; biological process: cellular process (GO:0009987);; biological process: single-organism process (GO:0044699);; biological process: response to stimulus (GO:0050896)…
CSS0039194	CSS0039194	--	20.9253	12.5803	24.4509	6.07972	2.64503	2.48242	7.82083	8.43438	8.05563	7.52e-10	-2.36284	down	9.44e-07	1.31249	up	0.00372185	-1.06688	down	--	--	Cellular Component: nucleosome (GO:0000786);; Molecular Function: DNA binding (GO:0003677);; Cellular Component: nucleus (GO:0005634);; Cellular Component: host cell nucleus (GO:0042025);; Molecular Function: protein heterodimerization activity (GO:0046982);;	K11254|1.9e-50|nta:107807147|K11254 histone H4 | (RefSeq) uncharacterized LOC107807147	--	[B]	Chromatin structure and dynamics	Centromere kinetochore component CENP-T histone fold	Histone H4 variant TH011 OS=Triticum aestivum OX=4565 PE=3 SV=2	B	Chromatin structure and dynamics	hypothetical protein C5167_028739 [Papaver somniferum]	cellular component: cell (GO:0005623);; cellular component: macromolecular complex (GO:0032991);; cellular component: organelle (GO:0043226);; cellular component: organelle part (GO:0044422);; cellular component: cell part (GO:0044464);; molecular function: binding (GO:0005488);; cellular component: other organism (GO:0044215);; cellular component: other organism part (GO:0044217)
CSS0029803	CSS0029803	LOC114282332	0	0	0	6.06368	5.14765	3.94657	12.682	14.138	11.5673	1.8e-10	8.48358	up	1.01e-14	-9.74581	down	2.62e-06	-1.27764	down	--	--	Biological Process: cell activation (GO:0001775);; Biological Process: immune system process (GO:0002376);; Molecular Function: molecular_function (GO:0003674);; Molecular Function: binding (GO:0005488);; Molecular Function: protein binding (GO:0005515);; Cellular Component: cellular_component (GO:0005575);; Cellular Component: intracellular (GO:0005622);; Cellular Component: cell (GO:0005623);; …	K09548|1.2e-49|qsu:111996763|K09548 prefoldin subunit 1 | (RefSeq) prefoldin subunit 1	--	--	--	Prefoldin subunit	--	O	Posttranslational modification, protein turnover, chaperones	prefoldin subunit 1 isoform X1 [Camellia sinensis]	biological process: cellular process (GO:0009987);; biological process: single-organism process (GO:0044699);; biological process: immune system process (GO:0002376);; molecular function: binding (GO:0005488);; cellular component: cell (GO:0005623);; cellular component: cell part (GO:0044464);; biological process: cellular component organization or biogenesis (GO:0071840);; biological process: mu…
CSS0014191	CSS0014191	LOC114299001	1.09132	1.11621	1.19208	6.05814	4.16566	4.6265	9.61109	14.6558	12.0278	7.22e-12	2.11653	up	4.01e-35	-3.33368	down	8.14e-08	-1.23258	down	--	--	Cellular Component: integral component of membrane (GO:0016021);;	--	--	--	--	--	--	--	--	uncharacterized protein LOC114299001 [Camellia sinensis]	cellular component: membrane (GO:0016020);; cellular component: membrane part (GO:0044425)
CSS0024933	CSS0024933	LOC114319405	104.038	93.3063	95.7556	6.04772	6.28763	6.3111	26.6635	30.8352	28.8417	0	-3.95416	down	9.13e-78	1.82254	up	1.64e-82	-2.1468	down	[Q]	Secondary metabolites biosynthesis, transport and catabolism	Molecular Function: oxidoreductase activity (GO:0016491);; Molecular Function: metal ion binding (GO:0046872);;	K13229|2.1e-96|sbi:8070754|K13229 2,4-dihydroxy-1,4-benzoxazin-3-one-glucoside dioxygenase [EC:1.14.11.59] | (RefSeq) DIBOA-glucoside dioxygenase BX6	Benzoxazinoid biosynthesis (ko00402)	[QR]	Secondary metabolites biosynthesis, transport and catabolism;; General function prediction only	2OG-Fe(II) oxygenase superfamily	1-aminocyclopropane-1-carboxylate oxidase homolog 1 OS=Arabidopsis thaliana OX=3702 GN=At1g06620 PE=2 SV=1	S	Function unknown	1-aminocyclopropane-1-carboxylate oxidase homolog 1-like isoform X1 [Camellia sinensis]	molecular function: catalytic activity (GO:0003824);; molecular function: binding (GO:0005488)
CSS0041156	CSS0041156	LOC114276315	30.4562	25.7669	27.1125	6.04418	4.65365	5.77645	1.63854	0.94369	2.10904	6.03e-50	-2.3232	down	3.94e-74	4.19312	up	1.55e-08	1.85748	up	[T]	Signal transduction mechanisms	Molecular Function: acid phosphatase activity (GO:0003993);; Cellular Component: integral component of membrane (GO:0016021);; Molecular Function: metal ion binding (GO:0046872);;	K14379|6.2e-140|qsu:111992288|K14379 tartrate-resistant acid phosphatase type 5 [EC:3.1.3.2] | (RefSeq) purple acid phosphatase 3-like	Riboflavin metabolism (ko00740)	[O]	Posttranslational modification, protein turnover, chaperones	Calcineurin-like phosphoesterase	Purple acid phosphatase 8 OS=Arabidopsis thaliana OX=3702 GN=PAP8 PE=2 SV=1	S	Function unknown	purple acid phosphatase 8-like [Camellia sinensis]	molecular function: catalytic activity (GO:0003824);; biological process: metabolic process (GO:0008152);; biological process: cellular process (GO:0009987);; cellular component: membrane (GO:0016020);; cellular component: membrane part (GO:0044425);; molecular function: binding (GO:0005488)
CSS0009800	CSS0009800	LOC114262779	19.9057	19.0509	16.08	6.01506	6.8101	6.39129	1.64241	1.61888	2.10027	1.23e-23	-1.49679	down	5.15e-77	3.41261	up	3.17e-19	1.90038	up	[M]	Cell wall/membrane/envelope biogenesis	Molecular Function: transferase activity, transferring glycosyl groups (GO:0016757);;	K20893|2.1e-110|ghi:107957558|K20893 probable galacturonosyltransferase-like 1 [EC:2.4.1.-] | (RefSeq) probable galacturonosyltransferase-like 1	--	--	--	Glycosyl transferase family 8	Probable galacturonosyltransferase-like 7 OS=Arabidopsis thaliana OX=3702 GN=GATL7 PE=2 SV=1	O	Posttranslational modification, protein turnover, chaperones	probable galacturonosyltransferase-like 7 [Camellia sinensis]	molecular function: catalytic activity (GO:0003824)
CSS0009697	CSS0009697	--	57.5648	51.9501	55.8356	6.00694	4.92716	2.85247	27.9061	30.3178	27.0722	8.62e-60	-3.56917	down	6e-19	1.01496	up	1.02e-29	-2.56974	down	[P]	Inorganic ion transport and metabolism	Molecular Function: ferroxidase activity (GO:0004322);; Biological Process: iron ion transport (GO:0006826);; Biological Process: cellular iron ion homeostasis (GO:0006879);; Molecular Function: ferric iron binding (GO:0008199);;	K00522|1.5e-99|hbr:110638947|K00522 ferritin heavy chain [EC:1.16.3.2] | (RefSeq) ferritin-4, chloroplastic-like	--	[P]	Inorganic ion transport and metabolism	Ferritin-like domain	Ferritin-3, chloroplastic OS=Glycine max OX=3847 PE=2 SV=1	P	Inorganic ion transport and metabolism	hypothetical protein HYC85_006558 [Camellia sinensis]	molecular function: catalytic activity (GO:0003824);; biological process: metabolic process (GO:0008152);; biological process: single-organism process (GO:0044699);; biological process: localization (GO:0051179);; biological process: cellular process (GO:0009987);; biological process: biological regulation (GO:0065007);; molecular function: binding (GO:0005488)
[truncated: 1,069 more rows]
