# Supplementary material for: The Chemical Composition and Transcriptome Analysis Reveal the Mechanism of Color Formation in Tea (Camellia sinensis) Pericarp
Source: Int J Mol Sci. 2023 Aug 25;24(17):13198. doi: 10.3390/ijms241713198 (PMC10487661; doi:10.3390/ijms241713198)
Supplement: Supplementary file 1 [file ijms-24-13198-s001.zip › ijms-2534670-supplementary/Supplementary Table S3.xlsx]

## Sheet: Supplementary Table S3
	DEGs involved in the flavonoid,photosynthetic and phenylpropane biosynthetic pathway by KEGG Enrichment Analysis
ID	Description	GeneRatio	BgRatio	Rich_factor	pvalue	qvalue	geneID	Count	regulated
ko04626	Plant-pathogen interaction	456/3448	1794/18106	1.33	1.45e-12	1.57e-10	CSS0000204/CSS0000301/CSS0000327/CSS0000624/CSS0000626/CSS0000831/CSS0000997/CSS0001055/CSS0001148/CSS0001244/CSS0001284/CSS0001287/CSS0001639/CSS0001705/CSS0001726/CSS0001794/CSS0002278/CSS0002306/CSS0002402/CSS0002546/CSS0002622/CSS0002836/CSS0003299/CSS0003439/CSS0003469/CSS0003538/CSS0003737/CSS0003840/CSS0003982/CSS0004067/CSS0004351/CSS0004355/CSS0004356/CSS0004521/CSS0004619/CSS0004649/CSS…	456	up&down
ko00500	Starch and sucrose metabolism	156/3448	586/18106	1.4	3.2e-06	0.000173391	CSS0000042/CSS0000558/CSS0000958/CSS0001034/CSS0001092/CSS0001172/CSS0001780/CSS0001795/CSS0001957/CSS0002027/CSS0003553/CSS0003801/CSS0004160/CSS0004941/CSS0005348/CSS0005740/CSS0006435/CSS0006522/CSS0006836/CSS0007290/CSS0007488/CSS0008156/CSS0009326/CSS0009494/CSS0009603/CSS0010041/CSS0010161/CSS0011044/CSS0011170/CSS0012842/CSS0013009/CSS0013416/CSS0013565/CSS0014038/CSS0014102/CSS0014612/CSS…	156	up&down
ko00908	Zeatin biosynthesis	42/3448	123/18106	1.79	5.13e-05	0.00185408	CSS0001530/CSS0001577/CSS0001799/CSS0006389/CSS0010900/CSS0011537/CSS0015186/CSS0018640/CSS0019374/CSS0021104/CSS0021553/CSS0023715/CSS0025149/CSS0026979/CSS0027040/CSS0027807/CSS0029841/CSS0030526/CSS0031306/CSS0034629/CSS0034781/CSS0035844/CSS0037130/CSS0037194/CSS0038349/CSS0038690/CSS0038741/CSS0041618/CSS0042538/CSS0044274/CSS0046420/CSS0048325/CSS0050206/CSS0050415/Camellia_sinensis_newGene…	42	up&down
ko00480	Glutathione metabolism	74/3448	257/18106	1.51	9.11e-05	0.00246837	CSS0000942/CSS0004056/CSS0004231/CSS0004549/CSS0004983/CSS0005380/CSS0005723/CSS0005789/CSS0005873/CSS0007130/CSS0007183/CSS0008373/CSS0008769/CSS0009518/CSS0010169/CSS0010310/CSS0010544/CSS0015289/CSS0017023/CSS0017107/CSS0017581/CSS0018634/CSS0018682/CSS0018941/CSS0019817/CSS0021152/CSS0022086/CSS0022569/CSS0022699/CSS0025097/CSS0025664/CSS0025988/CSS0026690/CSS0028326/CSS0028643/CSS0029381/CSS…	74	up&down
ko00710	Carbon fixation in photosynthetic organisms	67/3448	232/18106	1.52	0.000173467	0.00376151	CSS0001105/CSS0002066/CSS0002812/CSS0003578/CSS0004165/CSS0004914/CSS0007620/CSS0007940/CSS0011240/CSS0013350/CSS0014392/CSS0016834/CSS0018675/CSS0019185/CSS0019604/CSS0022174/CSS0022294/CSS0022394/CSS0022423/CSS0023622/CSS0023920/CSS0023997/CSS0024023/CSS0024094/CSS0024901/CSS0024931/CSS0027332/CSS0027832/CSS0028383/CSS0028701/CSS0028943/CSS0031223/CSS0031565/CSS0032823/CSS0033979/CSS0034631/CSS…	67	up&down
ko00402	Benzoxazinoid biosynthesis	10/3448	17/18106	3.09	0.00032262	0.00582981	CSS0013094/CSS0013741/CSS0016518/CSS0018214/CSS0019378/CSS0024933/CSS0026038/CSS0036121/CSS0049343/CSS0050328	10	up&down
ko00950	Isoquinoline alkaloid biosynthesis	35/3448	109/18106	1.69	0.000768532	0.0117326	CSS0000137/CSS0002374/CSS0002951/CSS0003079/CSS0004000/CSS0006936/CSS0008065/CSS0008428/CSS0008939/CSS0011637/CSS0012639/CSS0019276/CSS0024258/CSS0028792/CSS0029228/CSS0030637/CSS0031565/CSS0032830/CSS0033028/CSS0033626/CSS0034850/CSS0035163/CSS0037406/CSS0037428/CSS0037935/CSS0041167/CSS0042615/CSS0042729/CSS0045477/CSS0046426/CSS0048707/Camellia_sinensis_newGene_15917/Camellia_sinensis_newGene_…	35	up&down
ko04016	MAPK signaling pathway - plant	199/3448	854/18106	1.22	0.000865707	0.0117326	CSS0000517/CSS0000626/CSS0000918/CSS0001148/CSS0001216/CSS0001287/CSS0001726/CSS0002306/CSS0002402/CSS0002836/CSS0003258/CSS0003538/CSS0003764/CSS0004342/CSS0004649/CSS0005031/CSS0005183/CSS0005436/CSS0005752/CSS0005839/CSS0005900/CSS0006056/CSS0006247/CSS0006321/CSS0006369/CSS0006497/CSS0006974/CSS0007078/CSS0007304/CSS0007401/CSS0008067/CSS0008480/CSS0008850/CSS0009029/CSS0009309/CSS0009754/CSS…	199	up&down
ko00940	Phenylpropanoid biosynthesis	139/3448	573/18106	1.27	0.000991489	0.0119443	CSS0000373/CSS0000806/CSS0001172/CSS0001194/CSS0001387/CSS0001442/CSS0002400/CSS0002404/CSS0002426/CSS0002667/CSS0004160/CSS0004718/CSS0005057/CSS0005127/CSS0005259/CSS0005983/CSS0006766/CSS0007582/CSS0007743/CSS0008260/CSS0008360/CSS0008623/CSS0008731/CSS0009012/CSS0009494/CSS0010367/CSS0010398/CSS0011139/CSS0011741/CSS0012330/CSS0012355/CSS0013157/CSS0013416/CSS0014038/CSS0015129/CSS0015915/CSS…	139	up&down
ko00902	Monoterpenoid biosynthesis	30/3448	92/18106	1.71	0.00134206	0.0145507	CSS0000348/CSS0003998/CSS0004642/CSS0005919/CSS0007433/CSS0009410/CSS0011489/CSS0013355/CSS0013910/CSS0014922/CSS0015947/CSS0016418/CSS0018190/CSS0018681/CSS0025755/CSS0028004/CSS0028129/CSS0031152/CSS0031337/CSS0031845/CSS0035964/CSS0036955/CSS0038003/CSS0039486/CSS0042565/CSS0045875/CSS0046526/CSS0047736/Camellia_sinensis_newGene_5192/Camellia_sinensis_newGene_5195	30	up&down
ko01230	Biosynthesis of amino acids	146/3448	614/18106	1.25	0.00176833	0.0174294	CSS0000561/CSS0000963/CSS0001105/CSS0001224/CSS0001626/CSS0002000/CSS0002066/CSS0002204/CSS0002636/CSS0003066/CSS0003079/CSS0004914/CSS0005334/CSS0005661/CSS0005939/CSS0006289/CSS0006418/CSS0006698/CSS0006809/CSS0007249/CSS0007310/CSS0007337/CSS0007620/CSS0007945/CSS0008180/CSS0008561/CSS0008838/CSS0009100/CSS0009924/CSS0009950/CSS0010158/CSS0011355/CSS0012029/CSS0012312/CSS0013350/CSS0014563/CSS…	146	up&down
ko00195	Photosynthesis	33/3448	107/18106	1.62	0.00226677	0.018176	CSS0000221/CSS0001445/CSS0010064/CSS0010160/CSS0012497/CSS0012566/CSS0013949/CSS0014809/CSS0015532/CSS0016265/CSS0016981/CSS0020927/CSS0022105/CSS0022866/CSS0025453/CSS0026029/CSS0028570/CSS0029134/CSS0029272/CSS0031699/CSS0035808/CSS0038460/CSS0039743/CSS0040843/CSS0043679/CSS0043683/CSS0045008/CSS0045275/CSS0045447/CSS0045740/CSS0046333/Camellia_sinensis_newGene_13355/Camellia_sinensis_newGene_…	33	up&down
ko00270	Cysteine and methionine metabolism	89/3448	353/18106	1.32	0.0023654	0.018176	CSS0000137/CSS0000409/CSS0000561/CSS0002163/CSS0002636/CSS0002758/CSS0003066/CSS0003634/CSS0004549/CSS0005661/CSS0005723/CSS0005939/CSS0006289/CSS0006809/CSS0007130/CSS0007183/CSS0007249/CSS0008138/CSS0008561/CSS0008838/CSS0008883/CSS0009690/CSS0009950/CSS0010476/CSS0010580/CSS0010612/CSS0011240/CSS0011837/CSS0014023/CSS0014392/CSS0014864/CSS0016175/CSS0016252/CSS0019809/CSS0020963/CSS0022423/CSS…	89	up&down
ko00943	Isoflavonoid biosynthesis	20/3448	56/18106	1.88	0.00247134	0.018176	CSS0002018/CSS0004041/CSS0011093/CSS0013712/CSS0017885/CSS0019254/CSS0020029/CSS0022185/CSS0023759/CSS0030922/CSS0034616/CSS0037386/CSS0041400/CSS0041559/CSS0044689/CSS0049182/CSS0050435/Camellia_sinensis_newGene_11843/Camellia_sinensis_newGene_11853/Camellia_sinensis_newGene_11908	20	up&down
ko00592	alpha-Linolenic acid metabolism	41/3448	141/18106	1.53	0.00251464	0.018176	CSS0000404/CSS0000943/CSS0003548/CSS0004981/CSS0005214/CSS0005370/CSS0006280/CSS0006501/CSS0008148/CSS0008405/CSS0009039/CSS0010792/CSS0012232/CSS0013969/CSS0015622/CSS0016545/CSS0017475/CSS0019298/CSS0022536/CSS0022817/CSS0024611/CSS0026454/CSS0027898/CSS0029045/CSS0029887/CSS0031618/CSS0032602/CSS0035524/CSS0036674/CSS0037941/CSS0037945/CSS0038968/CSS0039694/CSS0041775/CSS0042697/CSS0044486/CSS…	41	up&down
ko04075	Plant hormone signal transduction	262/3448	1199/18106	1.15	0.0063763	0.0432078	CSS0000156/CSS0000626/CSS0000800/CSS0000918/CSS0001148/CSS0001648/CSS0001670/CSS0001727/CSS0001919/CSS0002402/CSS0002807/CSS0003045/CSS0003258/CSS0003450/CSS0003764/CSS0004417/CSS0005006/CSS0005031/CSS0005166/CSS0005274/CSS0005436/CSS0005728/CSS0006056/CSS0006247/CSS0006321/CSS0006451/CSS0006497/CSS0006897/CSS0006970/CSS0007078/CSS0007207/CSS0007304/CSS0007401/CSS0007601/CSS0007834/CSS0007908/CSS…	262	up&down
ko00760	Nicotinate and nicotinamide metabolism	23/3448	75/18106	1.61	0.0104982	0.0664991	CSS0001537/CSS0001795/CSS0003385/CSS0005790/CSS0009324/CSS0011153/CSS0018887/CSS0019514/CSS0021677/CSS0021809/CSS0022288/CSS0024936/CSS0025773/CSS0029127/CSS0029414/CSS0031136/CSS0036512/CSS0036912/CSS0039754/CSS0040518/Camellia_sinensis_newGene_18159/Camellia_sinensis_newGene_6788/Camellia_sinensis_newGene_8546	23	up&down
ko00905	Brassinosteroid biosynthesis	19/3448	59/18106	1.69	0.0110401	0.0664991	CSS0008064/CSS0009174/CSS0020458/CSS0022967/CSS0026179/CSS0027743/CSS0027748/CSS0027949/CSS0032333/CSS0037893/CSS0038351/CSS0038388/CSS0040835/CSS0042597/CSS0048106/Camellia_sinensis_newGene_17933/Camellia_sinensis_newGene_405/Camellia_sinensis_newGene_429/Camellia_sinensis_newGene_570	19	up&down
ko00561	Glycerolipid metabolism	58/3448	230/18106	1.32	0.012174	0.0671186	CSS0001538/CSS0001553/CSS0003337/CSS0004073/CSS0004535/CSS0004619/CSS0004720/CSS0004800/CSS0005730/CSS0006372/CSS0008226/CSS0008899/CSS0008954/CSS0009162/CSS0009173/CSS0011860/CSS0011992/CSS0013333/CSS0013972/CSS0014188/CSS0015374/CSS0016687/CSS0017556/CSS0017984/CSS0018411/CSS0019633/CSS0023468/CSS0026875/CSS0028700/CSS0029045/CSS0029176/CSS0029935/CSS0030446/CSS0031175/CSS0031459/CSS0031784/CSS…	58	up&down
ko00450	Selenocompound metabolism	33/3448	119/18106	1.46	0.0131947	0.0671186	CSS0000181/CSS0006059/CSS0006349/CSS0006835/CSS0008595/CSS0012019/CSS0017856/CSS0018400/CSS0019809/CSS0019831/CSS0022808/CSS0027851/CSS0028147/CSS0029437/CSS0031953/CSS0032102/CSS0035920/CSS0037464/CSS0039335/CSS0040233/CSS0040759/CSS0040944/CSS0041257/CSS0042576/CSS0042606/CSS0042864/CSS0043546/CSS0044312/CSS0045080/CSS0046726/CSS0049249/Camellia_sinensis_newGene_15531/Camellia_sinensis_newGene_…	33	up&down
ko00290	Valine, leucine and isoleucine biosynthesis	16/3448	48/18106	1.75	0.0133487	0.0671186	CSS0000963/CSS0006698/CSS0006809/CSS0008180/CSS0010158/CSS0023496/CSS0023817/CSS0034242/CSS0038790/CSS0039537/CSS0040768/CSS0041272/CSS0042387/Camellia_sinensis_newGene_18136/Camellia_sinensis_newGene_21522/Camellia_sinensis_newGene_7770	16	up&down
ko01200	Carbon metabolism	170/3448	765/18106	1.17	0.0136192	0.0671186	CSS0000404/CSS0000561/CSS0001105/CSS0001177/CSS0001626/CSS0001663/CSS0001904/CSS0002066/CSS0002204/CSS0002285/CSS0002636/CSS0002812/CSS0003066/CSS0003286/CSS0003578/CSS0004165/CSS0004231/CSS0004363/CSS0004914/CSS0004981/CSS0005211/CSS0005334/CSS0005415/CSS0005661/CSS0006418/CSS0007238/CSS0007620/CSS0007940/CSS0007945/CSS0008373/CSS0009044/CSS0009391/CSS0009950/CSS0010005/CSS0010158/CSS0010820/CSS…	170	up&down
ko00350	Tyrosine metabolism	36/3448	135/18106	1.4	0.0184718	0.0870751	CSS0000137/CSS0002374/CSS0002951/CSS0003079/CSS0004000/CSS0007230/CSS0008065/CSS0008428/CSS0009949/CSS0010792/CSS0011637/CSS0012639/CSS0017475/CSS0018652/CSS0019276/CSS0022817/CSS0027898/CSS0031565/CSS0032830/CSS0033234/CSS0034850/CSS0035163/CSS0037406/CSS0037924/CSS0039694/CSS0040159/CSS0041167/CSS0042615/CSS0042729/CSS0045477/CSS0046426/Camellia_sinensis_newGene_15917/Camellia_sinensis_newGene_…	36	up&down
ko04146	Peroxisome	61/3448	251/18106	1.28	0.0222091	0.100331	CSS0000404/CSS0001177/CSS0001733/CSS0004455/CSS0004981/CSS0005211/CSS0005243/CSS0006328/CSS0006688/CSS0007322/CSS0008424/CSS0009391/CSS0011128/CSS0013477/CSS0014783/CSS0015312/CSS0015379/CSS0016201/CSS0016435/CSS0016545/CSS0016579/CSS0017317/CSS0020064/CSS0020593/CSS0021508/CSS0021734/CSS0023375/CSS0023781/CSS0024629/CSS0024991/CSS0026503/CSS0027923/CSS0027935/CSS0028308/CSS0029887/CSS0033584/CSS…	61	up&down
ko00860	Porphyrin and chlorophyll metabolism	27/3448	98/18106	1.45	0.0252667	0.109578	CSS0001230/CSS0001462/CSS0004139/CSS0008189/CSS0009780/CSS0011648/CSS0011936/CSS0012415/CSS0016317/CSS0018677/CSS0022256/CSS0024763/CSS0026751/CSS0031926/CSS0032816/CSS0034731/CSS0035207/CSS0041052/CSS0041527/CSS0041947/CSS0042634/CSS0043219/CSS0044621/CSS0045903/CSS0049616/CSS0050352/Camellia_sinensis_newGene_10907	27	up&down
ko00220	Arginine biosynthesis	23/3448	81/18106	1.49	0.0264275	0.110204	CSS0002183/CSS0007238/CSS0007310/CSS0007337/CSS0009100/CSS0010322/CSS0015452/CSS0020600/CSS0021341/CSS0022394/CSS0029422/CSS0031565/CSS0033638/CSS0036616/CSS0037306/CSS0039271/CSS0041167/CSS0042374/CSS0047307/CSS0049060/CSS0049205/CSS0050461/Camellia_sinensis_newGene_4775	23	up&down
ko01210	2-Oxocarboxylic acid metabolism	39/3448	153/18106	1.34	0.0295754	0.115697	CSS0000963/CSS0006289/CSS0006698/CSS0006809/CSS0007337/CSS0007945/CSS0008180/CSS0009100/CSS0014563/CSS0016698/CSS0019705/CSS0020600/CSS0022394/CSS0023496/CSS0023817/CSS0027416/CSS0028953/CSS0029422/CSS0030795/CSS0031565/CSS0031957/CSS0034242/CSS0038790/CSS0039465/CSS0039537/CSS0039820/CSS0040768/CSS0041167/CSS0041272/CSS0042387/CSS0042881/CSS0044706/CSS0047307/CSS0049060/CSS0050197/CSS0050461/Cam…	39	up&down
ko00071	Fatty acid degradation	35/3448	135/18106	1.36	0.0298791	0.115697	CSS0000404/CSS0002167/CSS0003337/CSS0004981/CSS0005243/CSS0008899/CSS0009162/CSS0010792/CSS0015007/CSS0016545/CSS0016687/CSS0017475/CSS0022458/CSS0022817/CSS0023040/CSS0023665/CSS0025742/CSS0026262/CSS0026454/CSS0027898/CSS0029887/CSS0034582/CSS0035524/CSS0036674/CSS0039629/CSS0039694/CSS0040159/CSS0040302/CSS0042697/CSS0047867/CSS0049086/CSS0049723/CSS0050358/Camellia_sinensis_newGene_21022/Came…	35	up&down
ko00942	Anthocyanin biosynthesis	6/3448	14/18106	2.25	0.0351939	0.131578	CSS0000554/CSS0004477/CSS0010045/CSS0014534/CSS0026138/CSS0047476	6	up&down
ko00903	Limonene and pinene degradation	7/3448	18/18106	2.04	0.0403687	0.139954	CSS0003337/CSS0008899/CSS0009162/CSS0016687/CSS0034582/CSS0040302/CSS0049086	7	up&down
ko00051	Fructose and mannose metabolism	43/3448	175/18106	1.29	0.0410707	0.139954	CSS0000826/CSS0001105/CSS0001626/CSS0004387/CSS0004485/CSS0006786/CSS0011628/CSS0015470/CSS0016130/CSS0017205/CSS0023021/CSS0023494/CSS0024901/CSS0025513/CSS0028383/CSS0028623/CSS0029534/CSS0033250/CSS0033776/CSS0033979/CSS0035283/CSS0035797/CSS0037988/CSS0038476/CSS0038590/CSS0039251/CSS0040200/CSS0041036/CSS0041961/CSS0042699/CSS0044792/CSS0045422/CSS0045652/CSS0046658/CSS0050266/Camellia_sinen…	43	up&down
ko00460	Cyanoamino acid metabolism	46/3448	189/18106	1.28	0.0413068	0.139954	CSS0001172/CSS0001949/CSS0002204/CSS0004160/CSS0006067/CSS0006418/CSS0009494/CSS0011078/CSS0012895/CSS0013416/CSS0013573/CSS0014038/CSS0015081/CSS0015428/CSS0016082/CSS0017631/CSS0017746/CSS0019993/CSS0020149/CSS0020241/CSS0023294/CSS0025282/CSS0025629/CSS0028325/CSS0029711/CSS0032085/CSS0032127/CSS0032136/CSS0033830/CSS0034311/CSS0035561/CSS0036292/CSS0036688/CSS0039215/CSS0039286/CSS0039506/CSS…	46	up&down
ko00330	Arginine and proline metabolism	40/3448	163/18106	1.29	0.0482269	0.158449	CSS0002548/CSS0003337/CSS0004549/CSS0006469/CSS0007183/CSS0008138/CSS0008899/CSS0009162/CSS0010476/CSS0014456/CSS0015452/CSS0016687/CSS0017067/CSS0019715/CSS0023962/CSS0024970/CSS0025095/CSS0027350/CSS0027489/CSS0031565/CSS0033508/CSS0034582/CSS0036070/CSS0037323/CSS0039271/CSS0040035/CSS0040302/CSS0040307/CSS0041167/CSS0041318/CSS0041638/CSS0042374/CSS0042507/CSS0047613/CSS0049086/CSS0049205/CSS…	40	up&down
ko00601	Glycosphingolipid biosynthesis - lacto and neolacto series	3/3448	5/18106	3.15	0.0508121	0.162032	CSS0001834/CSS0012129/CSS0038135	3	up&down
ko00966	Glucosinolate biosynthesis	8/3448	23/18106	1.83	0.0557852	0.172808	CSS0006809/CSS0008180/CSS0016698/CSS0023496/CSS0031957/CSS0039820/CSS0042881/Camellia_sinensis_newGene_21522	8	up&down
ko00260	Glycine, serine and threonine metabolism	43/3448	181/18106	1.25	0.0660782	0.199007	CSS0000561/CSS0001177/CSS0002204/CSS0003286/CSS0004363/CSS0005661/CSS0006289/CSS0006418/CSS0008065/CSS0009690/CSS0010005/CSS0010158/CSS0012639/CSS0012995/CSS0015379/CSS0015428/CSS0016157/CSS0016584/CSS0017492/CSS0018757/CSS0019094/CSS0020632/CSS0022394/CSS0028953/CSS0029035/CSS0030952/CSS0032127/CSS0032830/CSS0033292/CSS0034850/CSS0034856/CSS0034968/CSS0035163/CSS0035978/CSS0037007/CSS0039369/CSS…	43	up&down
ko00360	Phenylalanine metabolism	35/3448	144/18106	1.28	0.0688448	0.201736	CSS0000137/CSS0001442/CSS0002374/CSS0003079/CSS0004000/CSS0008065/CSS0008428/CSS0010367/CSS0011637/CSS0012639/CSS0012700/CSS0018652/CSS0018870/CSS0019715/CSS0021474/CSS0030990/CSS0031565/CSS0032830/CSS0033234/CSS0034850/CSS0035163/CSS0036070/CSS0037406/CSS0041167/CSS0041448/CSS0042507/CSS0042615/CSS0042729/CSS0045477/CSS0046426/Camellia_sinensis_newGene_15917/Camellia_sinensis_newGene_215/Camelli…	35	up&down
ko00998	Biosynthesis of various secondary metabolites - part 2	4/3448	9/18106	2.33	0.0734836	0.209662	CSS0006345/CSS0043140/CSS0048019/Camellia_sinensis_newGene_17024	4	up&down
ko00604	Glycosphingolipid biosynthesis - ganglio series	21/3448	81/18106	1.36	0.0786885	0.218756	CSS0003036/CSS0010097/CSS0010970/CSS0011954/CSS0015453/CSS0017100/CSS0018118/CSS0021704/CSS0025393/CSS0025637/CSS0027321/CSS0032697/CSS0036575/CSS0039057/CSS0043562/CSS0045915/CSS0048554/CSS0050143/Camellia_sinensis_newGene_10024/Camellia_sinensis_newGene_1422/Camellia_sinensis_newGene_15216	21	up&down
ko00052	Galactose metabolism	62/3448	275/18106	1.18	0.0808668	0.219192	CSS0001107/CSS0001300/CSS0001626/CSS0002027/CSS0004766/CSS0005980/CSS0006522/CSS0007290/CSS0010097/CSS0010596/CSS0010970/CSS0011860/CSS0011954/CSS0013197/CSS0015453/CSS0015470/CSS0015577/CSS0015640/CSS0015878/CSS0017100/CSS0017205/CSS0018118/CSS0019367/CSS0019435/CSS0019572/CSS0021704/CSS0024518/CSS0025393/CSS0025637/CSS0027321/CSS0028623/CSS0028700/CSS0029534/CSS0030283/CSS0032697/CSS0033878/CSS…	62	up&down
ko00400	Phenylalanine, tyrosine and tryptophan biosynthesis	33/3448	138/18106	1.26	0.090443	0.2355	CSS0000137/CSS0002000/CSS0003079/CSS0009924/CSS0011355/CSS0015222/CSS0016157/CSS0016768/CSS0017492/CSS0018652/CSS0018757/CSS0019139/CSS0023512/CSS0027964/CSS0029859/CSS0031565/CSS0032292/CSS0032464/CSS0034968/CSS0037153/CSS0037406/CSS0041167/CSS0042615/CSS0045477/CSS0046386/CSS0049201/CSS0049456/CSS0050317/Camellia_sinensis_newGene_13945/Camellia_sinensis_newGene_15917/Camellia_sinensis_newGene_2…	33	up&down
ko00030	Pentose phosphate pathway	37/3448	157/18106	1.24	0.0912277	0.2355	CSS0001626/CSS0004231/CSS0008373/CSS0015470/CSS0016834/CSS0019185/CSS0019604/CSS0023494/CSS0023997/CSS0024901/CSS0025513/CSS0027332/CSS0028383/CSS0028623/CSS0029534/CSS0032033/CSS0032095/CSS0033250/CSS0033979/CSS0034631/CSS0035797/CSS0037988/CSS0038590/CSS0039251/CSS0041036/CSS0042579/CSS0042699/CSS0047278/CSS0047408/Camellia_sinensis_newGene_12982/Camellia_sinensis_newGene_20795/Camellia_sinensi…	37	up&down
ko00196	Photosynthesis - antenna proteins	10/3448	34/18106	1.54	0.0970909	0.24067	CSS0002354/CSS0006414/CSS0009796/CSS0013793/CSS0014245/CSS0015941/CSS0017825/CSS0033337/CSS0039893/Camellia_sinensis_newGene_19034	10	down
ko00280	Valine, leucine and isoleucine degradation	41/3448	177/18106	1.22	0.0976699	0.24067	CSS0002285/CSS0002790/CSS0003337/CSS0004336/CSS0004647/CSS0005724/CSS0006809/CSS0008899/CSS0009044/CSS0009162/CSS0009690/CSS0012119/CSS0012210/CSS0012896/CSS0015446/CSS0015917/CSS0016545/CSS0016687/CSS0020332/CSS0021124/CSS0022458/CSS0023386/CSS0023496/CSS0029887/CSS0031378/CSS0031667/CSS0033292/CSS0034582/CSS0034830/CSS0039835/CSS0040302/CSS0042697/CSS0042873/CSS0044261/CSS0049086/Camellia_sinen…	41	up&down
ko00660	C5-Branched dibasic acid metabolism	7/3448	22/18106	1.67	0.108502	0.26134	CSS0006698/CSS0008180/CSS0023817/CSS0034242/CSS0039537/Camellia_sinensis_newGene_18136/Camellia_sinensis_newGene_7770	7	up&down
ko00770	Pantothenate and CoA biosynthesis	25/3448	103/18106	1.27	0.111455	0.26134	CSS0000963/CSS0001795/CSS0003337/CSS0006809/CSS0008899/CSS0009162/CSS0016687/CSS0023496/CSS0023817/CSS0025773/CSS0029414/CSS0034582/CSS0038790/CSS0039537/CSS0039754/CSS0039933/CSS0040302/CSS0040768/CSS0042387/CSS0048138/CSS0049086/Camellia_sinensis_newGene_18136/Camellia_sinensis_newGene_18159/Camellia_sinensis_newGene_21522/Camellia_sinensis_newGene_7770	25	up&down
ko00073	Cutin, suberine and wax biosynthesis	29/3448	122/18106	1.25	0.11329	0.26134	CSS0001248/CSS0002167/CSS0002668/CSS0002756/CSS0006878/CSS0018287/CSS0019229/CSS0020152/CSS0023040/CSS0025742/CSS0026418/CSS0027546/CSS0029619/CSS0030207/CSS0031581/CSS0031595/CSS0031915/CSS0033566/CSS0034398/CSS0038256/CSS0041710/CSS0043570/CSS0044813/CSS0046100/CSS0047867/CSS0049723/CSS0050358/Camellia_sinensis_newGene_289/Camellia_sinensis_newGene_5864	29	up&down
ko00630	Glyoxylate and dicarboxylate metabolism	62/3448	282/18106	1.15	0.117751	0.263142	CSS0001177/CSS0001904/CSS0002204/CSS0003286/CSS0004363/CSS0005211/CSS0005415/CSS0006418/CSS0007310/CSS0007945/CSS0009391/CSS0010005/CSS0011240/CSS0012995/CSS0013477/CSS0014392/CSS0014563/CSS0015379/CSS0015428/CSS0016435/CSS0016579/CSS0016584/CSS0016953/CSS0019705/CSS0020423/CSS0021000/CSS0021508/CSS0021734/CSS0022197/CSS0022394/CSS0022423/CSS0022458/CSS0023781/CSS0024931/CSS0025948/CSS0027106/CSS…	62	up&down
ko00511	Other glycan degradation	41/3448	180/18106	1.2	0.118925	0.263142	CSS0003036/CSS0004142/CSS0005256/CSS0010097/CSS0010970/CSS0011954/CSS0014215/CSS0015453/CSS0017100/CSS0018118/CSS0019578/CSS0021704/CSS0023991/CSS0025393/CSS0025616/CSS0025637/CSS0027321/CSS0027434/CSS0027594/CSS0031895/CSS0032697/CSS0035504/CSS0036575/CSS0039057/CSS0041005/CSS0043249/CSS0043562/CSS0043601/CSS0045168/CSS0045915/CSS0048554/CSS0050143/Camellia_sinensis_newGene_10024/Camellia_sinens…	41	up&down
ko00410	beta-Alanine metabolism	27/3448	116/18106	1.22	0.148031	0.317072	CSS0000404/CSS0002285/CSS0003337/CSS0004981/CSS0008065/CSS0008899/CSS0009044/CSS0009162/CSS0012210/CSS0012639/CSS0016687/CSS0021124/CSS0032830/CSS0034582/CSS0034850/CSS0035163/CSS0035524/CSS0036674/CSS0039933/CSS0040302/CSS0042729/CSS0042873/CSS0043816/CSS0044261/CSS0046426/CSS0049086/Camellia_sinensis_newGene_3414	27	up&down
ko01040	Biosynthesis of unsaturated fatty acids	14/3448	55/18106	1.34	0.149147	0.317072	CSS0000404/CSS0004981/CSS0006047/CSS0007741/CSS0016545/CSS0016770/CSS0029887/CSS0035524/CSS0036674/CSS0039279/CSS0039685/CSS0042697/CSS0050071/Camellia_sinensis_newGene_15223	14	up&down
ko00590	Arachidonic acid metabolism	19/3448	80/18106	1.25	0.174498	0.363831	CSS0001733/CSS0004455/CSS0008405/CSS0008424/CSS0015312/CSS0017317/CSS0020593/CSS0023665/CSS0027923/CSS0029045/CSS0033584/CSS0036676/CSS0037740/CSS0039506/CSS0040330/CSS0041997/CSS0042364/Camellia_sinensis_newGene_15101/Camellia_sinensis_newGene_7175	19	up&down
ko00960	Tropane, piperidine and pyridine alkaloid biosynthesis	20/3448	85/18106	1.24	0.178107	0.364351	CSS0000137/CSS0003079/CSS0008065/CSS0012639/CSS0018652/CSS0031565/CSS0032830/CSS0034850/CSS0035163/CSS0037406/CSS0041167/CSS0042615/CSS0042729/CSS0045477/CSS0046426/CSS0048692/Camellia_sinensis_newGene_15917/Camellia_sinensis_newGene_215/Camellia_sinensis_newGene_240/Camellia_sinensis_newGene_9892	20	up&down
ko00531	Glycosaminoglycan degradation	25/3448	111/18106	1.18	0.20506	0.40937	CSS0003036/CSS0009476/CSS0010097/CSS0010970/CSS0011954/CSS0015453/CSS0017100/CSS0018118/CSS0021704/CSS0025393/CSS0025637/CSS0027321/CSS0027617/CSS0029940/CSS0032697/CSS0036575/CSS0039057/CSS0043562/CSS0045915/CSS0048554/CSS0050143/Camellia_sinensis_newGene_10024/Camellia_sinensis_newGene_1422/Camellia_sinensis_newGene_15216/Camellia_sinensis_newGene_21579	25	up&down
ko00010	Glycolysis / Gluconeogenesis	76/3448	365/18106	1.09	0.208513	0.40937	CSS0001105/CSS0001553/CSS0001626/CSS0001663/CSS0001904/CSS0002066/CSS0003337/CSS0004914/CSS0005334/CSS0007620/CSS0008899/CSS0009162/CSS0010792/CSS0012519/CSS0013197/CSS0013350/CSS0014343/CSS0015470/CSS0015640/CSS0016687/CSS0016953/CSS0017205/CSS0017475/CSS0018669/CSS0019094/CSS0019435/CSS0020632/CSS0022817/CSS0023494/CSS0024901/CSS0025513/CSS0027832/CSS0027898/CSS0028383/CSS0028623/CSS0029534/CSS…	76	up&down
ko00340	Histidine metabolism	16/3448	68/18106	1.24	0.211442	0.40937	CSS0001224/CSS0003337/CSS0008899/CSS0009162/CSS0012029/CSS0012312/CSS0016687/CSS0017565/CSS0018652/CSS0021389/CSS0024937/CSS0034582/CSS0040302/CSS0043348/CSS0049052/CSS0049086	16	up&down
ko00910	Nitrogen metabolism	21/3448	93/18106	1.19	0.226338	0.424695	CSS0002183/CSS0004857/CSS0007238/CSS0007310/CSS0015209/CSS0019488/CSS0020423/CSS0022197/CSS0032214/CSS0035550/CSS0035628/CSS0036616/CSS0037306/CSS0038145/CSS0039286/CSS0039913/CSS0041574/CSS0042472/CSS0047878/CSS0049176/Camellia_sinensis_newGene_15755	21	up&down
ko00603	Glycosphingolipid biosynthesis - globo and isoglobo series	6/3448	22/18106	1.43	0.229678	0.424695	CSS0001834/CSS0003036/CSS0011860/CSS0012129/CSS0028700/CSS0038135	6	up&down
ko00053	Ascorbate and aldarate metabolism	43/3448	202/18106	1.12	0.231108	0.424695	CSS0000942/CSS0001308/CSS0002065/CSS0002336/CSS0003337/CSS0005607/CSS0005980/CSS0006495/CSS0008899/CSS0009162/CSS0010596/CSS0015365/CSS0016406/CSS0016687/CSS0019572/CSS0020272/CSS0023009/CSS0023267/CSS0027783/CSS0028326/CSS0031714/CSS0032215/CSS0032248/CSS0034582/CSS0034681/CSS0034886/CSS0035105/CSS0037152/CSS0037254/CSS0040302/CSS0041418/CSS0042380/CSS0045984/CSS0046543/CSS0047127/CSS0049052/CSS…	43	up&down
ko00430	Taurine and hypotaurine metabolism	2/3448	5/18106	2.1	0.243241	0.439541	CSS0039506/CSS0043816	2	down
ko00250	Alanine, aspartate and glutamate metabolism	29/3448	135/18106	1.13	0.265021	0.471047	CSS0001177/CSS0002183/CSS0007238/CSS0007310/CSS0008601/CSS0009690/CSS0012323/CSS0012895/CSS0013573/CSS0015379/CSS0022394/CSS0022704/CSS0022909/CSS0024963/CSS0026508/CSS0027489/CSS0028325/CSS0029083/CSS0031565/CSS0036131/CSS0036616/CSS0037306/CSS0039215/CSS0041167/CSS0043816/CSS0049060/Camellia_sinensis_newGene_18824/Camellia_sinensis_newGene_19606/Camellia_sinensis_newGene_4775	29	up&down
ko00100	Steroid biosynthesis	15/3448	67/18106	1.18	0.286074	0.500265	CSS0003399/CSS0005808/CSS0011567/CSS0024682/CSS0024813/CSS0028031/CSS0029045/CSS0029761/CSS0031155/CSS0037114/CSS0038233/CSS0038397/CSS0038571/CSS0039525/CSS0043853	15	up&down
ko00380	Tryptophan metabolism	41/3448	198/18106	1.09	0.300848	0.517749	CSS0002374/CSS0003337/CSS0004000/CSS0005305/CSS0008428/CSS0008867/CSS0008899/CSS0009162/CSS0009643/CSS0011637/CSS0012245/CSS0016687/CSS0016698/CSS0017830/CSS0019715/CSS0020124/CSS0020403/CSS0021081/CSS0022458/CSS0028918/CSS0029177/CSS0029347/CSS0031957/CSS0032155/CSS0033292/CSS0034582/CSS0035077/CSS0036070/CSS0037766/CSS0038125/CSS0039070/CSS0039820/CSS0040073/CSS0040302/CSS0042288/CSS0042507/CSS…	41	up&down
ko04712	Circadian rhythm - plant	33/3448	158/18106	1.1	0.306354	0.518988	CSS0000220/CSS0002807/CSS0006959/CSS0007455/CSS0008558/CSS0011869/CSS0012978/CSS0016750/CSS0017406/CSS0017546/CSS0020835/CSS0021064/CSS0021988/CSS0023980/CSS0027665/CSS0027767/CSS0027901/CSS0029405/CSS0030311/CSS0030421/CSS0030597/CSS0031053/CSS0031372/CSS0034663/CSS0040205/CSS0040871/CSS0043097/CSS0046011/CSS0046378/CSS0048476/CSS0048616/CSS0049238/Camellia_sinensis_newGene_14513	33	up&down
ko00901	Indole alkaloid biosynthesis	4/3448	15/18106	1.4	0.316176	0.527387	CSS0013824/CSS0019266/CSS0047044/CSS0048506	4	up&down
ko00130	Ubiquinone and other terpenoid-quinone biosynthesis	29/3448	139/18106	1.1	0.323586	0.531569	CSS0000137/CSS0003192/CSS0003732/CSS0006766/CSS0011139/CSS0011741/CSS0016246/CSS0018341/CSS0023270/CSS0024291/CSS0027363/CSS0032355/CSS0032393/CSS0034348/CSS0036380/CSS0037406/CSS0042615/CSS0045477/CSS0048120/CSS0049480/CSS0050421/Camellia_sinensis_newGene_14630/Camellia_sinensis_newGene_14894/Camellia_sinensis_newGene_15917/Camellia_sinensis_newGene_16897/Camellia_sinensis_newGene_19375/Camellia…	29	up&down
ko00515	Mannose type O-glycan biosynthesis	1/3448	2/18106	2.63	0.344612	0.557659	Camellia_sinensis_newGene_5692	1	up
ko00909	Sesquiterpenoid and triterpenoid biosynthesis	28/3448	136/18106	1.08	0.35558	0.566947	CSS0002728/CSS0005390/CSS0005808/CSS0008048/CSS0012581/CSS0012706/CSS0013839/CSS0015676/CSS0024902/CSS0024965/CSS0029166/CSS0031155/CSS0031334/CSS0032647/CSS0035375/CSS0035391/CSS0037114/CSS0038397/CSS0038571/CSS0039628/CSS0040027/CSS0041740/CSS0043853/CSS0045257/Camellia_sinensis_newGene_14419/Camellia_sinensis_newGene_15174/Camellia_sinensis_newGene_3660/Camellia_sinensis_newGene_5929	28	up&down
ko00600	Sphingolipid metabolism	31/3448	157/18106	1.04	0.443053	0.688276	CSS0004660/CSS0005034/CSS0010097/CSS0010970/CSS0011339/CSS0011860/CSS0011954/CSS0015453/CSS0017100/CSS0018118/CSS0020717/CSS0021704/CSS0025393/CSS0025637/CSS0027321/CSS0028700/CSS0032697/CSS0034792/CSS0036575/CSS0037689/CSS0038239/CSS0039057/CSS0041339/CSS0043562/CSS0045915/CSS0048554/CSS0050143/Camellia_sinensis_newGene_10024/Camellia_sinensis_newGene_1422/Camellia_sinensis_newGene_15216/Camelli…	31	up&down
ko00920	Sulfur metabolism	19/3448	95/18106	1.05	0.446872	0.688276	CSS0002636/CSS0003066/CSS0004311/CSS0009950/CSS0015234/CSS0017658/CSS0018182/CSS0019809/CSS0024209/CSS0026937/CSS0028007/CSS0030143/CSS0031323/CSS0037586/CSS0042606/CSS0043649/CSS0043861/Camellia_sinensis_newGene_17577/Camellia_sinensis_newGene_21870	19	up&down
ko00785	Lipoic acid metabolism	3/3448	13/18106	1.21	0.462738	0.688276	CSS0023444/CSS0035740/CSS0040450	3	up&down
ko00900	Terpenoid backbone biosynthesis	24/3448	122/18106	1.03	0.466008	0.688276	CSS0004303/CSS0005139/CSS0009164/CSS0012119/CSS0013058/CSS0018892/CSS0020259/CSS0020332/CSS0021874/CSS0022458/CSS0023388/CSS0023867/CSS0027229/CSS0027456/CSS0029257/CSS0029663/CSS0032883/CSS0036161/CSS0037274/CSS0038969/CSS0041428/CSS0042554/CSS0045852/CSS0045903	24	up&down
ko00906	Carotenoid biosynthesis	24/3448	122/18106	1.03	0.466008	0.688276	CSS0000711/CSS0001427/CSS0002725/CSS0003484/CSS0005316/CSS0014161/CSS0015210/CSS0017602/CSS0017918/CSS0021789/CSS0022319/CSS0022842/CSS0027466/CSS0031227/CSS0031288/CSS0033791/CSS0035776/CSS0039030/CSS0039798/CSS0041640/CSS0047394/Camellia_sinensis_newGene_15753/Camellia_sinensis_newGene_20309/Camellia_sinensis_newGene_20354	24	up&down
ko00310	Lysine degradation	23/3448	117/18106	1.03	0.469765	0.688276	CSS0000310/CSS0003337/CSS0008899/CSS0009162/CSS0016687/CSS0018552/CSS0020422/CSS0022458/CSS0023879/CSS0025855/CSS0027728/CSS0033292/CSS0034582/CSS0035527/CSS0037082/CSS0038125/CSS0040273/CSS0040302/CSS0049086/Camellia_sinensis_newGene_10768/Camellia_sinensis_newGene_18575/Camellia_sinensis_newGene_22344/Camellia_sinensis_newGene_7261	23	up&down
ko04122	Sulfur relay system	4/3448	20/18106	1.05	0.545936	0.789213	CSS0011722/CSS0036785/Camellia_sinensis_newGene_13433/Camellia_sinensis_newGene_7882	4	up&down
ko00730	Thiamine metabolism	14/3448	75/18106	0.98	0.579771	0.797214	CSS0002743/CSS0003159/CSS0006150/CSS0012053/CSS0015508/CSS0016658/CSS0020259/CSS0020405/CSS0021261/CSS0023867/CSS0034560/CSS0043117/CSS0043244/CSS0044242	14	up&down
ko00300	Lysine biosynthesis	6/3448	32/18106	0.98	0.587935	0.797214	CSS0006289/CSS0015853/CSS0028953/CSS0030952/CSS0034856/CSS0039369	6	up&down
ko00520	Amino sugar and nucleotide sugar metabolism	90/3448	485/18106	0.97	0.627435	0.797214	CSS0000057/CSS0000517/CSS0000826/CSS0002027/CSS0003033/CSS0003036/CSS0004387/CSS0004674/CSS0005324/CSS0005607/CSS0005980/CSS0006252/CSS0006297/CSS0008601/CSS0009108/CSS0009243/CSS0010596/CSS0010924/CSS0011784/CSS0011873/CSS0012851/CSS0013223/CSS0014986/CSS0015765/CSS0015932/CSS0016130/CSS0016774/CSS0017062/CSS0017205/CSS0019548/CSS0019572/CSS0021211/CSS0021484/CSS0022545/CSS0022637/CSS0022704/CSS…	90	up&down
ko00062	Fatty acid elongation	15/3448	84/18106	0.94	0.652635	0.797214	CSS0006047/CSS0029062/CSS0030456/CSS0031750/CSS0032944/CSS0034208/CSS0038850/CSS0041783/CSS0042913/CSS0044715/CSS0046169/CSS0050219/Camellia_sinensis_newGene_15223/Camellia_sinensis_newGene_17888/Camellia_sinensis_newGene_21233	15	up&down
ko00564	Glycerophospholipid metabolism	55/3448	303/18106	0.95	0.677519	0.797214	CSS0001538/CSS0001555/CSS0001967/CSS0002740/CSS0004073/CSS0004093/CSS0004800/CSS0005214/CSS0005370/CSS0006501/CSS0008226/CSS0008405/CSS0008954/CSS0011255/CSS0012139/CSS0015427/CSS0016703/CSS0017133/CSS0017281/CSS0020057/CSS0020584/CSS0022128/CSS0022536/CSS0022745/CSS0023468/CSS0024611/CSS0025391/CSS0025619/CSS0028454/CSS0029045/CSS0031459/CSS0032276/CSS0038968/CSS0039605/CSS0040989/CSS0041187/CSS…	55	up&down
ko00240	Pyrimidine metabolism	42/3448	233/18106	0.95	0.680447	0.797214	CSS0000195/CSS0001537/CSS0001795/CSS0002993/CSS0004495/CSS0006274/CSS0009093/CSS0009324/CSS0010831/CSS0011944/CSS0014286/CSS0017226/CSS0018887/CSS0021809/CSS0025773/CSS0025895/CSS0027983/CSS0028959/CSS0029127/CSS0029381/CSS0029414/CSS0030488/CSS0030892/CSS0031931/CSS0036138/CSS0036512/CSS0036912/CSS0039293/CSS0039754/CSS0039933/CSS0040097/CSS0040518/CSS0042573/CSS0042867/Camellia_sinensis_newGene…	42	up&down
ko00941	Flavonoid biosynthesis	46/3448	255/18106	0.95	0.684095	0.797214	CSS0001049/CSS0002667/CSS0002940/CSS0003473/CSS0004506/CSS0004718/CSS0007481/CSS0007745/CSS0008360/CSS0008623/CSS0009063/CSS0009596/CSS0010398/CSS0010687/CSS0011139/CSS0011196/CSS0011557/CSS0013982/CSS0015915/CSS0019758/CSS0022198/CSS0022508/CSS0025260/CSS0025403/CSS0026392/CSS0027461/CSS0028235/CSS0028549/CSS0029305/CSS0030597/CSS0030876/CSS0033022/CSS0033769/CSS0034202/CSS0036048/CSS0036957/CSS…	46	up&down
ko00640	Propanoate metabolism	21/3448	119/18106	0.93	0.687246	0.797214	CSS0000404/CSS0001904/CSS0002285/CSS0004981/CSS0006750/CSS0009044/CSS0012210/CSS0016953/CSS0021124/CSS0022458/CSS0033292/CSS0035524/CSS0036674/CSS0040266/CSS0040446/CSS0042873/CSS0044261/Camellia_sinensis_newGene_3414/Camellia_sinensis_newGene_7261/Camellia_sinensis_newGene_794/Camellia_sinensis_newGene_808	21	up&down
ko00650	Butanoate metabolism	11/3448	64/18106	0.9	0.696344	0.797214	CSS0005415/CSS0012119/CSS0012700/CSS0020332/CSS0022458/CSS0023817/CSS0030990/CSS0039537/CSS0043816/Camellia_sinensis_newGene_18136/Camellia_sinensis_newGene_7770	11	up&down
ko02010	ABC transporters	55/3448	305/18106	0.95	0.697111	0.797214	CSS0001149/CSS0001753/CSS0003241/CSS0003343/CSS0004623/CSS0005866/CSS0009911/CSS0010084/CSS0010501/CSS0010714/CSS0012075/CSS0012613/CSS0014152/CSS0014181/CSS0014614/CSS0014892/CSS0016197/CSS0017968/CSS0018004/CSS0020640/CSS0022617/CSS0022715/CSS0023617/CSS0024033/CSS0024996/CSS0025360/CSS0027340/CSS0027570/CSS0027742/CSS0028515/CSS0028587/CSS0029642/CSS0030556/CSS0033802/CSS0036041/CSS0036338/CSS…	55	up&down
ko00780	Biotin metabolism	9/3448	54/18106	0.88	0.724348	0.797214	CSS0014147/CSS0014657/CSS0019878/CSS0028079/CSS0034621/CSS0037698/CSS0041333/CSS0043726/Camellia_sinensis_newGene_5142	9	up&down
ko00072	Synthesis and degradation of ketone bodies	3/3448	19/18106	0.83	0.730436	0.797214	CSS0012119/CSS0020332/CSS0022458	3	down
ko00190	Oxidative phosphorylation	65/3448	365/18106	0.94	0.747656	0.797214	CSS0002033/CSS0002047/CSS0002486/CSS0002901/CSS0003789/CSS0004438/CSS0007099/CSS0007372/CSS0008656/CSS0009103/CSS0012690/CSS0013432/CSS0013626/CSS0013918/CSS0015274/CSS0015808/CSS0016537/CSS0016642/CSS0017493/CSS0019196/CSS0020927/CSS0021188/CSS0023353/CSS0023476/CSS0024971/CSS0025377/CSS0025453/CSS0026294/CSS0026761/CSS0027341/CSS0027656/CSS0028545/CSS0028911/CSS0030738/CSS0035159/CSS0035808/CSS…	65	up&down
ko00965	Betalain biosynthesis	6/3448	38/18106	0.83	0.756822	0.797214	CSS0001219/CSS0002374/CSS0004000/CSS0008428/CSS0011637/CSS0027426	6	up&down
ko04145	Phagosome	39/3448	224/18106	0.91	0.759037	0.797214	CSS0000136/CSS0000168/CSS0000655/CSS0002033/CSS0009077/CSS0009744/CSS0010605/CSS0013918/CSS0014545/CSS0015561/CSS0015808/CSS0016003/CSS0016537/CSS0021188/CSS0023476/CSS0025663/CSS0026294/CSS0026607/CSS0027038/CSS0027341/CSS0027656/CSS0027701/CSS0027726/CSS0028502/CSS0033819/CSS0036869/CSS0038797/CSS0039185/CSS0039753/CSS0041541/CSS0042069/CSS0044185/CSS0044527/CSS0044695/CSS0044720/CSS0046175/CSS…	39	up&down
ko00261	Monobactam biosynthesis	4/3448	28/18106	0.75	0.808258	0.797214	CSS0006289/CSS0028953/CSS0039369/CSS0042606	4	up&down
ko00562	Inositol phosphate metabolism	42/3448	247/18106	0.89	0.816114	0.797214	CSS0000688/CSS0001105/CSS0001170/CSS0004613/CSS0004867/CSS0009229/CSS0009417/CSS0010342/CSS0015365/CSS0015744/CSS0016549/CSS0016976/CSS0017449/CSS0020272/CSS0021516/CSS0027783/CSS0030524/CSS0031714/CSS0032440/CSS0034002/CSS0035105/CSS0037254/CSS0038545/CSS0038748/CSS0039753/CSS0041316/CSS0041950/CSS0042673/CSS0044160/CSS0044281/CSS0045578/CSS0046281/CSS0048148/CSS0049052/CSS0049254/Camellia_sinen…	42	up&down
ko00670	One carbon pool by folate	7/3448	47/18106	0.78	0.817439	0.797214	CSS0002204/CSS0006418/CSS0015428/CSS0023169/CSS0032127/CSS0035779/Camellia_sinensis_newGene_8256	7	up&down
ko00944	Flavone and flavonol biosynthesis	7/3448	47/18106	0.78	0.817439	0.797214	CSS0011196/CSS0019254/CSS0020029/CSS0025403/Camellia_sinensis_newGene_11843/Camellia_sinensis_newGene_11853/Camellia_sinensis_newGene_11908	7	up&down
ko00790	Folate biosynthesis	14/3448	89/18106	0.83	0.823894	0.797214	CSS0000573/CSS0002190/CSS0003113/CSS0005819/CSS0009365/CSS0013296/CSS0014798/CSS0020086/CSS0036785/CSS0038227/CSS0046041/CSS0048937/CSS0050084/Camellia_sinensis_newGene_11784	14	up&down
ko03022	Basal transcription factors	20/3448	124/18106	0.85	0.82692	0.797214	CSS0002068/CSS0005059/CSS0007157/CSS0010222/CSS0016038/CSS0020339/CSS0022408/CSS0030925/CSS0033188/CSS0036647/CSS0042581/CSS0044166/CSS0047061/CSS0047628/Camellia_sinensis_newGene_1689/Camellia_sinensis_newGene_1718/Camellia_sinensis_newGene_6106/Camellia_sinensis_newGene_7778/Camellia_sinensis_newGene_9416/Camellia_sinensis_newGene_9689	20	up&down
ko00945	Stilbenoid, diarylheptanoid and gingerol biosynthesis	23/3448	142/18106	0.85	0.83496	0.797214	CSS0002667/CSS0003281/CSS0003573/CSS0004718/CSS0008360/CSS0008623/CSS0010398/CSS0011139/CSS0015915/CSS0019758/CSS0022508/CSS0033022/CSS0036048/CSS0036957/CSS0041075/CSS0041921/CSS0044619/CSS0048175/Camellia_sinensis_newGene_11691/Camellia_sinensis_newGene_17430/Camellia_sinensis_newGene_19164/Camellia_sinensis_newGene_2550/Camellia_sinensis_newGene_4184	23	up&down
ko00591	Linoleic acid metabolism	5/3448	36/18106	0.73	0.842144	0.797214	CSS0000943/CSS0008405/CSS0017987/CSS0029045/CSS0031618	5	up&down
ko00904	Diterpenoid biosynthesis	18/3448	114/18106	0.83	0.843396	0.797214	CSS0000335/CSS0001495/CSS0002801/CSS0004285/CSS0004434/CSS0010875/CSS0013328/CSS0014661/CSS0017334/CSS0019623/CSS0023230/CSS0029172/CSS0039460/CSS0040692/CSS0041511/CSS0041517/CSS0041639/CSS0044103	18	up&down
ko03030	DNA replication	23/3448	143/18106	0.84	0.844487	0.797214	CSS0002573/CSS0002602/CSS0009700/CSS0017274/CSS0019126/CSS0023410/CSS0024284/CSS0025079/CSS0028869/CSS0029300/CSS0029660/CSS0030578/CSS0032720/CSS0033355/CSS0039611/CSS0039862/CSS0043308/CSS0043732/CSS0044205/CSS0046490/Camellia_sinensis_newGene_10959/Camellia_sinensis_newGene_2628/Camellia_sinensis_newGene_4418	23	up&down
ko00740	Riboflavin metabolism	19/3448	120/18106	0.83	0.845379	0.797214	CSS0001795/CSS0002926/CSS0005286/CSS0006150/CSS0007213/CSS0009365/CSS0012922/CSS0014798/CSS0024669/CSS0025571/CSS0025773/CSS0029414/CSS0034557/CSS0039754/CSS0041156/CSS0044980/CSS0046891/Camellia_sinensis_newGene_18159/Camellia_sinensis_newGene_9549	19	up&down
ko00020	Citrate cycle (TCA cycle)	25/3448	156/18106	0.84	0.857757	0.797214	CSS0000607/CSS0001663/CSS0007945/CSS0010820/CSS0011240/CSS0014392/CSS0014563/CSS0019705/CSS0022423/CSS0026761/CSS0027416/CSS0030795/CSS0033292/CSS0033750/CSS0038125/CSS0039465/CSS0040062/CSS0040190/CSS0040446/CSS0041602/CSS0044706/CSS0046757/CSS0050197/CSS0050326/Camellia_sinensis_newGene_7261	25	up&down
ko00565	Ether lipid metabolism	16/3448	104/18106	0.81	0.860798	0.797214	CSS0002740/CSS0008405/CSS0016703/CSS0017133/CSS0020057/CSS0020584/CSS0022128/CSS0029045/CSS0031459/CSS0041187/CSS0041678/CSS0044281/CSS0046281/CSS0048576/Camellia_sinensis_newGene_18406/Camellia_sinensis_newGene_7860	16	up&down
ko00750	Vitamin B6 metabolism	3/3448	25/18106	0.63	0.880767	0.797214	CSS0016481/CSS0025013/CSS0050161	3	down
ko00620	Pyruvate metabolism	47/3448	286/18106	0.86	0.888183	0.797214	CSS0001046/CSS0001663/CSS0001904/CSS0002812/CSS0003337/CSS0003578/CSS0004165/CSS0005334/CSS0006750/CSS0007940/CSS0008899/CSS0009162/CSS0010820/CSS0011240/CSS0014392/CSS0016687/CSS0016953/CSS0018675/CSS0021478/CSS0022174/CSS0022294/CSS0022423/CSS0022458/CSS0023622/CSS0024023/CSS0024094/CSS0033292/CSS0034582/CSS0040062/CSS0040190/CSS0040266/CSS0040302/CSS0041272/CSS0042024/CSS0044315/CSS0048262/CSS…	47	up&down
ko00563	Glycosylphosphatidylinositol (GPI)-anchor biosynthesis	16/3448	107/18106	0.79	0.88842	0.797214	CSS0005476/CSS0009392/CSS0011984/CSS0013129/CSS0017198/CSS0018729/CSS0022546/CSS0023001/CSS0023026/CSS0024465/CSS0034584/CSS0036958/CSS0038935/CSS0039662/CSS0043093/Camellia_sinensis_newGene_3686	16	up&down
ko03018	RNA degradation	66/3448	395/18106	0.88	0.897581	0.797214	CSS0001152/CSS0001626/CSS0002289/CSS0005756/CSS0008001/CSS0008485/CSS0010380/CSS0012385/CSS0013673/CSS0014381/CSS0015470/CSS0016391/CSS0018669/CSS0018724/CSS0020039/CSS0022478/CSS0023147/CSS0023608/CSS0024577/CSS0025040/CSS0025503/CSS0027214/CSS0027884/CSS0028303/CSS0028416/CSS0028623/CSS0029534/CSS0029920/CSS0030322/CSS0030567/CSS0031316/CSS0031932/CSS0032467/CSS0032812/CSS0033449/CSS0035797/CSS…	66	up&down
ko00061	Fatty acid biosynthesis	21/3448	138/18106	0.8	0.898534	0.797214	CSS0005243/CSS0006750/CSS0007741/CSS0012682/CSS0014147/CSS0014657/CSS0015464/CSS0016770/CSS0019878/CSS0028079/CSS0034621/CSS0037698/CSS0039279/CSS0039629/CSS0039685/CSS0046685/CSS0050071/CSS0050219/Camellia_sinensis_newGene_21434/Camellia_sinensis_newGene_348/Camellia_sinensis_newGene_5142	21	up&down
ko01212	Fatty acid metabolism	33/3448	209/18106	0.83	0.904475	0.797214	CSS0000404/CSS0004981/CSS0005243/CSS0006047/CSS0006750/CSS0007741/CSS0012682/CSS0014147/CSS0014657/CSS0015464/CSS0016545/CSS0016770/CSS0019878/CSS0022458/CSS0026454/CSS0028079/CSS0029887/CSS0034621/CSS0035524/CSS0036674/CSS0037698/CSS0039279/CSS0039629/CSS0039685/CSS0042697/CSS0044715/CSS0046685/CSS0050071/CSS0050219/Camellia_sinensis_newGene_15223/Camellia_sinensis_newGene_21434/Camellia_sinensi…	33	up&down
ko03008	Ribosome biogenesis in eukaryotes	50/3448	307/18106	0.86	0.907572	0.797214	CSS0000303/CSS0001539/CSS0003001/CSS0006338/CSS0007128/CSS0007233/CSS0007996/CSS0008397/CSS0011108/CSS0011803/CSS0012113/CSS0013149/CSS0014523/CSS0015062/CSS0017439/CSS0017797/CSS0020269/CSS0022271/CSS0026531/CSS0028445/CSS0029081/CSS0029393/CSS0029715/CSS0030421/CSS0032323/CSS0032843/CSS0035063/CSS0035547/CSS0036646/CSS0040416/CSS0044288/CSS0045331/CSS0046622/CSS0047023/CSS0048459/Camellia_sinen…	50	up&down
ko04130	SNARE interactions in vesicular transport	14/3448	99/18106	0.74	0.919604	0.797214	CSS0001187/CSS0007912/CSS0007932/CSS0014651/CSS0015434/CSS0016003/CSS0029463/CSS0036869/CSS0037762/CSS0040538/CSS0040556/CSS0044522/CSS0044720/Camellia_sinensis_newGene_12157	14	up&down
ko00232	Caffeine metabolism	1/3448	12/18106	0.44	0.920813	0.797214	CSS0004952	1	up
ko00040	Pentose and glucuronate interconversions	71/3448	437/18106	0.85	0.943876	0.797214	CSS0001081/CSS0001121/CSS0001125/CSS0001543/CSS0001553/CSS0002027/CSS0002124/CSS0003460/CSS0003594/CSS0005607/CSS0005980/CSS0007161/CSS0007753/CSS0008022/CSS0008231/CSS0008880/CSS0009677/CSS0010596/CSS0011472/CSS0012575/CSS0012593/CSS0012806/CSS0013332/CSS0014044/CSS0015039/CSS0015257/CSS0015720/CSS0016044/CSS0016834/CSS0018257/CSS0018750/CSS0019572/CSS0019764/CSS0024539/CSS0025482/CSS0025542/CSS…	71	up&down
ko03450	Non-homologous end-joining	1/3448	14/18106	0.38	0.948118	0.797214	CSS0045945	1	up
ko03010	Ribosome	100/3448	607/18106	0.87	0.956619	0.797214	CSS0000130/CSS0000360/CSS0001890/CSS0002503/CSS0002610/CSS0003540/CSS0004051/CSS0004584/CSS0004897/CSS0005226/CSS0006091/CSS0007771/CSS0007881/CSS0009739/CSS0010176/CSS0010324/CSS0011525/CSS0012026/CSS0012135/CSS0013212/CSS0013259/CSS0013566/CSS0015253/CSS0015779/CSS0016656/CSS0016706/CSS0017319/CSS0017357/CSS0017455/CSS0018186/CSS0018598/CSS0019670/CSS0022378/CSS0022970/CSS0023568/CSS0023606/CSS…	100	up&down
ko04070	Phosphatidylinositol signaling system	35/3448	234/18106	0.79	0.957441	0.797214	CSS0000688/CSS0001170/CSS0004073/CSS0004613/CSS0004800/CSS0004867/CSS0009229/CSS0009417/CSS0013301/CSS0015744/CSS0016549/CSS0016976/CSS0017449/CSS0020272/CSS0020413/CSS0021516/CSS0030524/CSS0031714/CSS0032440/CSS0033073/CSS0035105/CSS0037254/CSS0039753/CSS0041316/CSS0044160/CSS0046243/CSS0046286/CSS0046431/CSS0048148/CSS0049052/CSS0049254/Camellia_sinensis_newGene_1312/Camellia_sinensis_newGene_1…	35	up&down
ko00970	Aminoacyl-tRNA biosynthesis	40/3448	267/18106	0.79	0.96567	0.797214	CSS0000006/CSS0000125/CSS0002009/CSS0002041/CSS0006464/CSS0006835/CSS0009270/CSS0010013/CSS0013229/CSS0013480/CSS0015343/CSS0016628/CSS0018805/CSS0019864/CSS0020185/CSS0023121/CSS0024750/CSS0025151/CSS0027946/CSS0029314/CSS0032051/CSS0033836/CSS0034916/CSS0035484/CSS0035920/CSS0038561/CSS0043546/CSS0043707/CSS0048365/CSS0048825/CSS0049899/CSS0050110/CSS0050224/Camellia_sinensis_newGene_11629/Came…	40	up&down
ko00440	Phosphonate and phosphinate metabolism	1/3448	18/18106	0.29	0.977732	0.797214	CSS0002740	1	up
ko00230	Purine metabolism	54/3448	358/18106	0.79	0.979356	0.797214	CSS0001795/CSS0002993/CSS0003159/CSS0003599/CSS0004311/CSS0004952/CSS0005334/CSS0005578/CSS0010322/CSS0011721/CSS0012057/CSS0012323/CSS0014286/CSS0014664/CSS0015234/CSS0016658/CSS0017226/CSS0018713/CSS0019555/CSS0020405/CSS0021261/CSS0021341/CSS0021809/CSS0024963/CSS0025316/CSS0025773/CSS0026299/CSS0026508/CSS0027773/CSS0028309/CSS0029381/CSS0029414/CSS0029609/CSS0032095/CSS0032276/CSS0033423/CSS…	54	up&down
ko03440	Homologous recombination	33/3448	233/18106	0.74	0.979927	0.797214	CSS0002602/CSS0003206/CSS0005444/CSS0005580/CSS0008964/CSS0009648/CSS0009700/CSS0010860/CSS0012439/CSS0012776/CSS0016619/CSS0018665/CSS0019208/CSS0021039/CSS0024284/CSS0024872/CSS0025079/CSS0029660/CSS0030931/CSS0031841/CSS0032720/CSS0033355/CSS0036462/CSS0038225/CSS0038699/CSS0038721/CSS0041958/CSS0042240/CSS0044456/CSS0044966/CSS0045365/Camellia_sinensis_newGene_22147/Camellia_sinensis_newGene_…	33	up&down
ko00514	Other types of O-glycan biosynthesis	6/3448	62/18106	0.51	0.985816	0.797214	CSS0001096/CSS0048934/Camellia_sinensis_newGene_15136/Camellia_sinensis_newGene_19265/Camellia_sinensis_newGene_20152/Camellia_sinensis_newGene_2698	6	up&down
ko03430	Mismatch repair	19/3448	151/18106	0.66	0.987034	0.797214	CSS0007841/CSS0009700/CSS0018335/CSS0023410/CSS0025184/CSS0028869/CSS0029660/CSS0030578/CSS0031012/CSS0031153/CSS0032720/CSS0033355/CSS0037443/CSS0041054/CSS0043732/CSS0048799/Camellia_sinensis_newGene_10959/Camellia_sinensis_newGene_2628/Camellia_sinensis_newGene_4418	19	up&down
ko03050	Proteasome	29/3448	222/18106	0.69	0.993163	0.797214	CSS0001609/CSS0008964/CSS0009022/CSS0009534/CSS0010889/CSS0011121/CSS0012811/CSS0014298/CSS0022214/CSS0022413/CSS0032122/CSS0032626/CSS0033168/CSS0035746/CSS0035990/CSS0036020/CSS0036482/CSS0036492/CSS0039042/CSS0039121/CSS0049597/Camellia_sinensis_newGene_10539/Camellia_sinensis_newGene_11697/Camellia_sinensis_newGene_13199/Camellia_sinensis_newGene_13750/Camellia_sinensis_newGene_14790/Camellia…	29	up&down
ko03060	Protein export	22/3448	181/18106	0.64	0.99519	0.797214	CSS0000168/CSS0001559/CSS0005695/CSS0005912/CSS0006530/CSS0008667/CSS0010605/CSS0012371/CSS0019860/CSS0022044/CSS0026291/CSS0027038/CSS0027124/CSS0029238/CSS0032841/CSS0033819/CSS0035474/CSS0036748/CSS0043107/CSS0046582/CSS0050327/Camellia_sinensis_newGene_818	22	up&down
ko04136	Autophagy - other	9/3448	97/18106	0.49	0.997415	0.797214	CSS0003743/CSS0005224/CSS0017727/CSS0024932/CSS0028385/CSS0035192/Camellia_sinensis_newGene_10546/Camellia_sinensis_newGene_8593/Camellia_sinensis_newGene_8851	9	up&down
ko04141	Protein processing in endoplasmic reticulum	127/3448	830/18106	0.8	0.998271	0.797214	CSS0000168/CSS0000368/CSS0001232/CSS0001985/CSS0002730/CSS0003146/CSS0003870/CSS0004420/CSS0004804/CSS0005223/CSS0005440/CSS0005759/CSS0006039/CSS0006674/CSS0006800/CSS0006825/CSS0007034/CSS0007812/CSS0008924/CSS0008938/CSS0009273/CSS0010384/CSS0010605/CSS0010763/CSS0011534/CSS0013602/CSS0015117/CSS0015754/CSS0015980/CSS0016514/CSS0017247/CSS0017724/CSS0018405/CSS0018432/CSS0018645/CSS0018705/CSS…	127	up&down
ko04120	Ubiquitin mediated proteolysis	63/3448	457/18106	0.72	0.998919	0.797214	CSS0000117/CSS0000660/CSS0000790/CSS0001232/CSS0001985/CSS0002091/CSS0003672/CSS0004420/CSS0004930/CSS0005440/CSS0006674/CSS0006800/CSS0008963/CSS0010212/CSS0010750/CSS0012640/CSS0014299/CSS0016539/CSS0016750/CSS0016923/CSS0017718/CSS0019056/CSS0019976/CSS0020899/CSS0021672/CSS0021887/CSS0024633/CSS0025468/CSS0025946/CSS0026044/CSS0027475/CSS0028964/CSS0028986/CSS0029834/CSS0029930/CSS0030305/CSS…	63	up&down
ko03410	Base excision repair	8/3448	99/18106	0.42	0.999317	0.797214	CSS0002602/CSS0024284/CSS0025079/CSS0030578/CSS0032720/CSS0035860/CSS0040372/CSS0043732	8	up&down
ko00513	Various types of N-glycan biosynthesis	18/3448	179/18106	0.53	0.999672	0.797214	CSS0003036/CSS0004804/CSS0005759/CSS0007482/CSS0007812/CSS0013990/CSS0033501/CSS0038747/CSS0039054/CSS0041078/CSS0046899/CSS0047492/Camellia_sinensis_newGene_10518/Camellia_sinensis_newGene_11936/Camellia_sinensis_newGene_15628/Camellia_sinensis_newGene_17350/Camellia_sinensis_newGene_21861/Camellia_sinensis_newGene_314	18	up&down
ko03420	Nucleotide excision repair	16/3448	169/18106	0.5	0.999808	0.797214	CSS0002602/CSS0006408/CSS0007157/CSS0022408/CSS0023410/CSS0024284/CSS0025079/CSS0028869/CSS0029660/CSS0030578/CSS0032720/CSS0036647/CSS0043732/Camellia_sinensis_newGene_10959/Camellia_sinensis_newGene_2628/Camellia_sinensis_newGene_4418	16	up&down
ko00510	N-Glycan biosynthesis	19/3448	204/18106	0.49	0.999962	0.797214	CSS0003679/CSS0004804/CSS0005759/CSS0007482/CSS0007812/CSS0016433/CSS0018432/CSS0033501/CSS0038747/CSS0039054/CSS0041078/CSS0047492/CSS0049950/Camellia_sinensis_newGene_10518/Camellia_sinensis_newGene_11936/Camellia_sinensis_newGene_15628/Camellia_sinensis_newGene_17350/Camellia_sinensis_newGene_21861/Camellia_sinensis_newGene_314	19	up&down
ko03015	mRNA surveillance pathway	47/3448	416/18106	0.59	0.999994	0.797214	CSS0002289/CSS0003790/CSS0009005/CSS0009082/CSS0009167/CSS0015771/CSS0019990/CSS0020904/CSS0021784/CSS0021846/CSS0023529/CSS0027273/CSS0027300/CSS0028303/CSS0028416/CSS0028856/CSS0030322/CSS0030576/CSS0031596/CSS0031932/CSS0032812/CSS0035737/CSS0037217/CSS0037404/CSS0043966/CSS0043969/CSS0044124/CSS0045431/CSS0045968/CSS0046473/CSS0047765/CSS0048022/CSS0049290/Camellia_sinensis_newGene_1261/Camel…	47	up&down
ko03040	Spliceosome	98/3448	763/18106	0.67	0.999999	0.797214	CSS0000882/CSS0001146/CSS0001307/CSS0002424/CSS0003146/CSS0003530/CSS0003694/CSS0004785/CSS0008938/CSS0009005/CSS0009496/CSS0010973/CSS0011422/CSS0011583/CSS0011777/CSS0011899/CSS0012934/CSS0014062/CSS0015108/CSS0015226/CSS0017247/CSS0017692/CSS0017904/CSS0018401/CSS0020039/CSS0021051/CSS0021385/CSS0021781/CSS0022478/CSS0023363/CSS0023529/CSS0024534/CSS0024691/CSS0024828/CSS0024883/CSS0025216/CSS…	98	up&down
ko04144	Endocytosis	77/3448	674/18106	0.6	1	0.797214	CSS0001170/CSS0003146/CSS0003960/CSS0004084/CSS0006216/CSS0007513/CSS0008651/CSS0008740/CSS0008938/CSS0009165/CSS0009852/CSS0010852/CSS0011785/CSS0014967/CSS0015194/CSS0015846/CSS0017133/CSS0017247/CSS0017366/CSS0020584/CSS0020798/CSS0021307/CSS0021501/CSS0022128/CSS0022697/CSS0023025/CSS0023511/CSS0024502/CSS0024534/CSS0024950/CSS0025663/CSS0025851/CSS0026446/CSS0026607/CSS0026940/CSS0027385/CSS…	77	up&down
ko03013	RNA transport	85/3448	741/18106	0.6	1	0.797214	CSS0001281/CSS0002260/CSS0002289/CSS0003623/CSS0006302/CSS0006550/CSS0006780/CSS0007128/CSS0007459/CSS0009005/CSS0009428/CSS0010548/CSS0011302/CSS0014684/CSS0017696/CSS0018405/CSS0018491/CSS0018637/CSS0019088/CSS0019709/CSS0020628/CSS0021174/CSS0021201/CSS0021437/CSS0021784/CSS0022095/CSS0023529/CSS0024835/CSS0024837/CSS0025723/CSS0026422/CSS0027410/CSS0028303/CSS0028416/CSS0028602/CSS0029201/CSS…	85	up&down
ko03020	RNA polymerase	13/3448	254/18106	0.27	1	0.797214	CSS0001708/CSS0004439/CSS0009554/CSS0019375/CSS0019460/CSS0025595/CSS0032586/CSS0035564/CSS0038486/CSS0048181/CSS0049587/Camellia_sinensis_newGene_18971/Camellia_sinensis_newGene_21212	13	up&down
