# Supplementary material for: The Chemical Composition and Transcriptome Analysis Reveal the Mechanism of Color Formation in Tea (Camellia sinensis) Pericarp
Source: Int J Mol Sci. 2023 Aug 25;24(17):13198. doi: 10.3390/ijms241713198 (PMC10487661; doi:10.3390/ijms241713198)
Supplement: Supplementary file 1 [file ijms-24-13198-s001.zip › ijms-2534670-supplementary/Supplementary Table S4.xlsx]

## Sheet: BT_vs_JX
#ID	BT1	BT2	BT3	JX1	JX2	JX3
CCoAOMT-like (CS-ng11691)	0.160517	0	0	138.507	141.71	121.25
C4H (CSS0011139)	0.18222	0.133549	0.065759	2.11721	1.91913	2.6889
peroxidase 3-like (CSS0028431)	8.24249	6.37663	6.03648	56.8706	52.6183	57.8988
PAL-like (CSS0048281)	3.2139	3.27436	2.80018	13.4922	13.1972	12.2788
BBE-like (CSS0032453)	14.7547	13.9756	13.0292	38.7858	41.7126	42.6966
CAD(CSS0050308)	12.1443	11.3064	12.3514	32.2497	24.1771	25.9573
VS-like-1 (CS-ng15860)	55.2861	41.5987	54.4909	0.066908	0	0
DFR(CSS0016543)	136.225	68.111	95.3822	0	0	0
ANR(CSS0013982)	32.5386	24.7225	26.5153	0	0	0
CHS(CSS0004474)	26.828	28.1912	26.1751	0	0	0
POD42-like (CSS0021668)	587.343	517.884	577.363	1268.17	1444.12	1448.52
CAD-like (CSS0036540)	212.086	204.37	209.756	99.0313	89.2906	97.6736
raucaffricine-O-beta-D-glucosidase-like (CSS0042207)	160.029	146.317	147.804	19.3604	20.0444	18.318
CCR-1 (CSS0026887)	116.193	109.193	129.367	33.0207	29.685	30.1718
COMT (CSS0048493)	93.8059	88.0626	87.5422	196.633	212.314	201.947
GH1 (CSS0038038)	47.5274	42.6766	49.836	16.1907	17.7845	18.0623
peroxidase 42-like (CSS0050111)	48.5142	33.3305	47.3668	4.63624	3.89301	3.86997
ALDH (CSS0002426)	45.3963	42.6753	44.1187	15.8152	14.3537	13.5748
peroxidase 42-like (CSS0039867)	41.0895	30.9653	38.7242	5.4706	5.28615	4.47426
beta-glucosidase 47-like (CSS0034311)	58.3835	15.8898	32.2126	133.803	128.671	102.787
CCoAOMT (CSS0028496)	35.8018	33.1574	29.118	90.7697	93.7769	89.2283
4CL (CSS0003013)	25.8531	30.474	26.2653	53.6601	65.4328	63.2008
CAD-like (CSS0028327)	17.403	15.6016	18.3715	6.48542	5.76078	6.5795
CCR-2 (CSS0026943)	56.9576	49.7244	52.232	25.558	24.8479	26.1815
PGI-like (CSS0025407)	28.7859	19.9368	22.7184	61.7232	59.3646	60.4263
peroxidase 73-like (CSS0035213)	28.9022	26.2829	24.8506	51.9669	59.8649	55.6238
beta-glucosidase 9 GH1 family (CSS0003115)	23.2936	21.5712	23.6483	51.143	56.7309	55.9899
VS-like-2 (CS-ng4184)	19.5051	21.5103	25.3083	43.5154	48.1773	44.425
CCR-3 (CSS0031353)	41.0811	39.7106	38.6706	19.9242	15.7286	14.3314

## Sheet: ZB_vs_BT
#ID	BT1	BT2	BT3	ZB1	ZB2	ZB3
BBE-like-2 (CSS0046366)	3.36206	2.54084	3.80871	69.4115	54.7761	77.4353
C4H-2 (CSS0002737)	5.40539	6.96392	5.40015	19.9243	16.4768	17.0173
ANR-like-2 (CSS0009596)	11.3157	5.80051	4.22087	17.4054	19.7872	19.7929
PAL (CSS0001442)	11.5359	13.728	10.5056	30.6873	25.1871	27.3478
LAR (CSS0028235)	3.03895	2.20408	2.504	17.0369	14.0926	15.379
VS-like-1 (CSS0010398)	11.9602	9.3647	8.68426	42.7513	45.2839	44.373
PAL-like-2 (CSS0041448)	17.1073	15.5333	15.6045	37.8985	32.4082	31.4334
PAL-like-3 (CSS0048281)	3.2139	3.27436	2.80018	21.0933	18.4754	18.6807
peroxidase 12-like (CSS0019730)	13.4086	14.8208	12.9581	36.2443	37.1203	36.0228
CCR-like (CSS0026943)	56.9576	49.7244	52.232	23.8554	22.7514	23.4042
CAD-like-1 (CSS0050308)	12.1443	11.3064	12.3514	131.508	134.116	137.929
CAD-like-2 (CSS0028327)	17.403	15.6016	18.3715	62.9455	70.3699	67.012
C4H (CSS0005999)	20.8055	22.0252	20.0302	55.5342	50.0987	51.9268
peroxidase P7-like (CSS0001194)	21.918	18.9049	20.1247	91.2683	86.9752	88.0559
peroxidase 42-like (CSS0021668)	587.343	517.884	577.363	294.647	266.296	266.854
raucaffricine-O-beta-D-glucosidase-like (CSS0042207)	160.029	146.317	147.804	29.9084	24.4497	28.23
DFR-like (CSS0016543)	136.225	68.111	95.3822	0.692076	0.797532	1.19741
F3,5H (CSS0022212)	119.581	145.74	141.497	23.7434	21.4008	22.606
CCoAOMT-like (CSS0043057)	108.366	98.3977	126.646	47.2221	51.5049	53.5684
4CL-like (CSS0016246)	59.3801	66.3115	62.7734	23.1153	21.8746	22.2141
ANR-like (CSS0013982)	32.5386	24.7225	26.5153	68.1306	77.2348	75.184
peroxidase 42-like (CSS0050111)	48.5142	33.3305	47.3668	1.64303	1.47979	1.00157
BBE-like-1 (CSS0020575)	45.6402	36.0601	42.4747	565.934	648.277	610.185
VS-like-2 (CS-ng15860)	55.2861	41.5987	54.4909	0.403757	0.175073	0.53004
peroxidase 73-like (CSS0035213)	28.9022	26.2829	24.8506	97.0037	88.8293	93.1626
CCoAOMT-like (CSS0028496)	35.8018	33.1574	29.118	90.7891	83.3866	85.7935
CHS (CSS0004474)	26.828	28.1912	26.1751	81.5289	68.7236	67.5379
PHL-like-1 (CSS0010367)	27.1292	29.6524	25.513	64.9309	63.5966	60.8811
CCR-like (CSS0025469)	11.198	15.0213	13.3593	35.3071	29.8583	32.5659

## Sheet: ZB_vs_JX
	Key genes involved in flavonoid and phenylpropanoid pathway in different pericarps
#ID	JX1	JX2	JX3	ZB1	ZB2	ZB3
BBE-like2 (CSS0046366)	0.303106	0.126531	0	69.4115	54.7761	77.4353
CCR-2 (CSS0005057)	8.34679	6.65618	5.84855	20.7531	16.9213	18.4727
PAL-3 (CSS0021474)	4.43442	4.04025	4.82489	17.0813	14.5049	15.4537
4CL (CSS0011741)	4.26774	4.45703	4.7081	15.9247	10.9123	12.0068
CCR-3 (CSS0049932)	0.661665	0.267645	0.675716	20.4236	18.9537	17.3979
peroxidase 4-like (CS-ng17669)	4.53335	4.14728	3.61556	32.9101	24.2065	32.5276
CCR-like (CSS0046131)	35.4889	33.834	31.6821	13.4464	14.1256	15.1154
peroxidase P7-like (CSS0001194)	11.1977	8.69385	9.6575	91.2683	86.9752	88.0559
CAD (CSS0028327)	6.48542	5.76078	6.5795	62.9455	70.3699	67.012
VS-like-2 (CSS0010398)	9.45442	10.3321	9.19992	42.7513	45.2839	44.373
peroxidase 42-like (CSS0021668)	1268.17	1444.12	1448.52	294.647	266.296	266.854
VR-like (CSS0011093)	404.612	409.727	409.973	1031.11	1012.66	1074.18
CCoAOMT (CS-ng11691)	138.507	141.71	121.25	0	0	0.415508
beta-glucosidase 47-like1 (CSS0034311)	133.803	128.671	102.787	55.9427	44.993	56.2572
4CL-like (CSS0016246)	66.2799	70.1786	70.2209	23.1153	21.8746	22.2141
BBE-like1(CSS0020575)	62.8651	67.9321	59.1478	565.934	648.277	610.185
peroxidase 3-like (CSS0028431)	56.8706	52.6183	57.8988	4.28279	4.02732	3.70597
beta-glucosidase 47-like2 (CSS0013416)	50.9278	44.4785	54.2045	102.853	107.356	107.081
CYP450-like1 (CSS0016008)	47.4026	54.7167	49.6969	113.942	118.181	121.776
VS-like-1 (CS-ng4184)	43.5154	48.1773	44.425	3.27194	5.77458	4.25587
CAD-like (CSS0050308)	32.2497	24.1771	25.9573	131.508	134.116	137.929
CYP450-like2 (CSS0016008)	47.4026	54.7167	49.6969	113.942	118.181	121.776
CCR-1 (CSS0026887)	33.0207	29.685	30.1718	75.3463	75.078	72.8912
PAL-1 (CSS0010367)	16.1914	16.3762	16.0698	64.9309	63.5966	60.8811
ALDH (CSS0002426)	15.8152	14.3537	13.5748	45.2531	41.962	43.895
PAL-like (CSS0041448)	12.1908	13.2466	14.3304	37.8985	32.4082	31.4334
CCR-like (CSS0025469)	15.7003	15.8166	14.556	35.3071	29.8583	32.5659
PAL-2 (CSS0001442)	13.0225	12.9503	12.1295	30.6873	25.1871	27.3478
4CL-like2 (CSS0016246)	66.2799	70.1786	70.2209	23.1153	21.8746	22.2141
CCR-like (CSS0038293)	1.27337	1.11078	1.59445	16.5464	13.5318	12.2295
