# Supplementary material for: The Chemical Composition and Transcriptome Analysis Reveal the Mechanism of Color Formation in Tea (Camellia sinensis) Pericarp
Source: Int J Mol Sci. 2023 Aug 25;24(17):13198. doi: 10.3390/ijms241713198 (PMC10487661; doi:10.3390/ijms241713198)
Supplement: Supplementary file 1 [file ijms-24-13198-s001.zip › ijms-2534670-supplementary/Supplementary Table S5.xlsx]

## Sheet: Sheet1
qRT—PCR
Gene ID		Forward Primer（5’to 3’）	Reverse Primer（5’to 3’）
CSS0016543	DFR	GCTGAGAAAGCTGCATGGAA	AAGTGCAGGGAGGCTTGTAT
CSS0022212	F3'5'H	CTCAAACCGCCCACCTAATG	AGCCCAATTCTCAAGAGCCT
CSS0043057	CCoAOMT	AAGAGACAGTGGAGGAAGGC	ATGCGCCTGCAGATAATGAC
CSS0004684	CLH	CAGGCCTTCAATCCACACTG	TATGCTTGAACCTGCAACGG
CSS0048476	HY5	AGAGGGTCGGTGTCTTTCAG	CCCTTGCTTGTTGTGCTGAT
CSS0000220	MYB114	CTCCGAGGATGATGGAGACC	CGGCGATAGTGGTGGTGATA
CSS0017197	CHS	GGTGACAGTGGAGGAAGTGA	CTCTGATCAACGCAGTTGGG
CSS0040381	BHLH69	TCCCTCTGGGACATTTCGTC	GTCCGATGAGGCCATGTCTA
CSS0011093	VR	TTTCAACGCGGATCTTGACC	ATCAATCGGGTGAGCGAGAT
CSS0013982	ANR	CACTTGTGGGAGGAGACACT	AGTAGCGGAACTGAACCCAA
CSS0022212	LAR-1	GGGAATAGAGCGTGGGATGA	TGGTCGTGTTGAGCTTCTCT
CSS0028235	LAR-2	GTGATGGCAGTGTCAAAGCA	GGATGGTCGGAAATGAACCG
CSS0012339	HEME	GCTGCTCACGATGAAGTTGT	CAACCGTGATTTGAGCGTCT
CSS0016317	GUN5	TCAGACCCAACCAACCTTGT	ACTTCGTACGTGCATCAAGC
